# Supplementary material for: Air pollution impacts from warehousing in the United States uncovered with satellite data
Source: Nat Commun. 2024 Jul 24;15:6006. doi: 10.1038/s41467-024-50000-0 (PMC11269699; doi:10.1038/s41467-024-50000-0)
Supplement: Supplementary file 4 — Supplementary Data 1 [file 41467_2024_50000_MOESM4_ESM.csv]

	State	County	Warehouses	Warehouses per 100,000	NO2 enhancement [%]
0	Alabama		1599	32.0	15.8
1	Alabama	Autauga County	10	17.0	9.0
2	Alabama	Baldwin County	52	23.0	2.9
3	Alabama	Barbour County	7	28.0	7.9
4	Alabama	Bibb County	3	13.0	5.4
5	Alabama	Blount County	8	14.0	3.7
6	Alabama	Bullock County	2	19.0	11.4
7	Alabama	Butler County	4	21.0	8.3
8	Alabama	Calhoun County	30	26.0	14.6
9	Alabama	Chambers County	9	26.0	5.9
10	Alabama	Cherokee County	3	12.0	4.7
11	Alabama	Chilton County	6	13.0	2.5
12	Alabama	Choctaw County	1	8.0	18.0
13	Alabama	Clarke County	10	43.0	7.6
14	Alabama	Clay County	1	7.0	6.6
15	Alabama	Cleburne County	5	33.0	4.7
16	Alabama	Coffee County	7	13.0	7.1
17	Alabama	Colbert County	55	97.0	12.4
18	Alabama	Conecuh County	3	25.0	13.9
19	Alabama	Coosa County	1	10.0	12.6
20	Alabama	Covington County	2	5.0	6.5
21	Alabama	Crenshaw County	1	8.0	9.9
22	Alabama	Cullman County	22	25.0	6.1
23	Alabama	Dale County	7	14.0	9.3
24	Alabama	Dallas County	14	36.0	6.9
25	Alabama	DeKalb County	26	36.0	9.9
26	Alabama	Elmore County	2	2.0	3.2
27	Alabama	Escambia County	5	14.0	5.1
28	Alabama	Etowah County	18	17.0	11.2
29	Alabama	Fayette County	2	12.0	4.1
30	Alabama	Franklin County	8	25.0	8.6
31	Alabama	Geneva County	4	15.0	4.4
32	Alabama	Greene County	0	0.0
33	Alabama	Hale County	4	27.0	13.1
34	Alabama	Henry County	3	17.0	6.2
35	Alabama	Houston County	48	45.0	8.0
36	Alabama	Jackson County	17	32.0	4.7
37	Alabama	Jefferson County	385	57.0	30.3
38	Alabama	Lamar County	1	7.0	7.5
39	Alabama	Lauderdale County	38	41.0	7.8
40	Alabama	Lawrence County	2	6.0	8.2
41	Alabama	Lee County	28	16.0	6.0
42	Alabama	Limestone County	23	23.0	4.0
43	Alabama	Lowndes County	1	10.0	9.7
44	Alabama	Macon County	1	5.0	8.5
45	Alabama	Madison County	143	37.0	11.5
46	Alabama	Marengo County	0	0.0
47	Alabama	Marion County	7	24.0	5.5
48	Alabama	Marshall County	20	21.0	3.6
49	Alabama	Mobile County	168	41.0	15.9
50	Alabama	Monroe County	3	15.0	6.9
51	Alabama	Montgomery County	117	51.0	14.0
52	Alabama	Morgan County	57	46.0	16.3
53	Alabama	Perry County	0	0.0
54	Alabama	Pickens County	0	0.0
55	Alabama	Pike County	2	6.0	9.7
56	Alabama	Randolph County	0	0.0
57	Alabama	Russell County	8	14.0	10.3
58	Alabama	St. Clair County	26	29.0	8.7
59	Alabama	Shelby County	58	26.0	9.0
60	Alabama	Sumter County	2	16.0	8.5
61	Alabama	Talladega County	28	34.0	5.0
62	Alabama	Tallapoosa County	8	19.0	5.1
63	Alabama	Tuscaloosa County	58	26.0	19.7
64	Alabama	Walker County	8	12.0	4.5
65	Alabama	Washington County	1	6.0	11.8
66	Alabama	Wilcox County	1	9.0	30.2
67	Alabama	Winston County	5	21.0	4.2
68	Arizona		2435	34.0	29.4
69	Arizona	Apache County	0	0.0
70	Arizona	Cochise County	10	8.0	18.8
71	Arizona	Coconino County	16	11.0	16.0
72	Arizona	Gila County	1	2.0	24.9
73	Arizona	Graham County	1	3.0	24.9
74	Arizona	Greenlee County	0	0.0
75	Arizona	La Paz County	4	24.0	7.5
76	Arizona	Maricopa County	2123	49.0	30.0
77	Arizona	Mohave County	29	14.0	11.6
78	Arizona	Navajo County	11	10.0	9.4
79	Arizona	Pima County	159	15.0	26.1
80	Arizona	Pinal County	23	5.0	9.7
81	Arizona	Santa Cruz County	23	48.0	23.2
82	Arizona	Yavapai County	17	7.0	9.9
83	Arizona	Yuma County	18	9.0	24.2
84	Arkansas		839	28.0	14.3
85	Arkansas	Arkansas County	1	6.0	8.9
86	Arkansas	Ashley County	1	5.0	13.5
87	Arkansas	Baxter County	3	7.0	6.1
88	Arkansas	Benton County	94	34.0	12.5
89	Arkansas	Boone County	6	16.0	15.4
90	Arkansas	Bradley County	2	19.0	8.5
91	Arkansas	Calhoun County	1	21.0	21.7
92	Arkansas	Carroll County	2	7.0	11.3
93	Arkansas	Chicot County	0	0.0
94	Arkansas	Clark County	0	0.0
95	Arkansas	Clay County	4	27.0	4.7
96	Arkansas	Cleburne County	3	12.0	9.1
97	Arkansas	Cleveland County	1	13.0	15.2
98	Arkansas	Columbia County	3	13.0	7.8
99	Arkansas	Conway County	3	15.0	10.2
100	Arkansas	Craighead County	57	52.0	10.4
101	Arkansas	Crawford County	15	25.0	7.9
102	Arkansas	Crittenden County	21	43.0	27.3
103	Arkansas	Cross County	2	12.0	7.5
104	Arkansas	Dallas County	0	0.0
105	Arkansas	Desha County	0	0.0
106	Arkansas	Drew County	0	0.0
107	Arkansas	Faulkner County	28	23.0	10.0
108	Arkansas	Franklin County	0	0.0
109	Arkansas	Fulton County	0	0.0
110	Arkansas	Garland County	15	15.0	8.0
111	Arkansas	Grant County	1	6.0	10.2
112	Arkansas	Greene County	9	20.0	4.1
113	Arkansas	Hempstead County	8	39.0	9.2
114	Arkansas	Hot Spring County	4	12.0	18.9
115	Arkansas	Howard County	4	31.0	4.6
116	Arkansas	Independence County	2	5.0	9.9
117	Arkansas	Izard County	0	0.0
118	Arkansas	Jackson County	1	6.0	12.4
119	Arkansas	Jefferson County	27	40.0	10.4
120	Arkansas	Johnson County	4	15.0	7.1
121	Arkansas	Lafayette County	1	16.0	13.9
122	Arkansas	Lawrence County	2	12.0	6.8
123	Arkansas	Lee County	1	11.0	9.0
124	Arkansas	Lincoln County	1	8.0	9.4
125	Arkansas	Little River County	2	17.0	23.5
126	Arkansas	Logan County	4	19.0	5.7
127	Arkansas	Lonoke County	13	18.0	9.0
128	Arkansas	Madison County	0	0.0
129	Arkansas	Marion County	1	6.0	10.3
130	Arkansas	Miller County	12	28.0	19.2
131	Arkansas	Mississippi County	15	37.0	9.6
132	Arkansas	Monroe County	1	14.0	9.6
133	Arkansas	Montgomery County	0	0.0
134	Arkansas	Nevada County	1	12.0	18.8
135	Arkansas	Newton County	0	0.0
136	Arkansas	Ouachita County	2	9.0	10.9
137	Arkansas	Perry County	0	0.0
138	Arkansas	Phillips County	2	12.0	14.1
139	Arkansas	Pike County	1	10.0	12.0
140	Arkansas	Poinsett County	7	30.0	2.1
141	Arkansas	Polk County	3	15.0	5.9
142	Arkansas	Pope County	18	28.0	14.2
143	Arkansas	Prairie County	0	0.0
144	Arkansas	Pulaski County	233	59.0	24.6
145	Arkansas	Randolph County	4	22.0	9.4
146	Arkansas	St. Francis County	8	34.0	7.3
147	Arkansas	Saline County	11	9.0	19.3
148	Arkansas	Scott County	2	20.0	10.0
149	Arkansas	Searcy County	1	13.0	6.5
150	Arkansas	Sebastian County	56	44.0	15.8
151	Arkansas	Sevier County	4	25.0	7.1
152	Arkansas	Sharp County	1	6.0	11.1
153	Arkansas	Stone County	0	0.0
154	Arkansas	Union County	10	25.0	10.1
155	Arkansas	Van Buren County	0	0.0
156	Arkansas	Washington County	84	35.0	13.2
157	Arkansas	White County	13	17.0	9.7
158	Arkansas	Woodruff County	1	16.0	5.7
159	Arkansas	Yell County	2	10.0	6.5
160	California		20184	51.0	19.6
161	California	Alameda County	1459	87.0	24.9
162	California	Alpine County	0	0.0
163	California	Amador County	2	5.0	2.3
164	California	Butte County	45	21.0	9.7
165	California	Calaveras County	3	7.0	4.2
166	California	Colusa County	4	18.0	5.5
167	California	Contra Costa County	294	25.0	15.0
168	California	Del Norte County	1	4.0	32.0
169	California	El Dorado County	23	12.0	3.3
170	California	Fresno County	542	54.0	16.1
171	California	Glenn County	7	24.0	7.4
172	California	Humboldt County	25	18.0	6.4
173	California	Imperial County	50	28.0	16.6
174	California	Inyo County	0	0.0
175	California	Kern County	183	20.0	17.4
176	California	Kings County	28	18.0	6.5
177	California	Lake County	5	7.0	5.3
178	California	Lassen County	1	3.0	20.7
179	California	Los Angeles County	6532	65.0	21.5
180	California	Madera County	73	47.0	6.9
181	California	Marin County	41	16.0	11.2
182	California	Mariposa County	0	0.0
183	California	Mendocino County	8	9.0	6.0
184	California	Merced County	88	32.0	3.6
185	California	Modoc County	1	11.0	12.9
186	California	Mono County	2	15.0	30.1
187	California	Monterey County	149	34.0	6.2
188	California	Napa County	121	87.0	8.2
189	California	Nevada County	25	24.0	4.9
190	California	Orange County	1743	55.0	22.1
191	California	Placer County	145	36.0	4.5
192	California	Plumas County	1	5.0	32.7
193	California	Riverside County	881	37.0	22.6
194	California	Sacramento County	993	63.0	12.8
195	California	San Benito County	32	51.0	13.7
196	California	San Bernardino County	1947	90.0	26.5
197	California	San Diego County	1001	30.0	23.4
198	California	San Francisco County	250	29.0	28.2
199	California	San Joaquin County	493	64.0	14.4
200	California	San Luis Obispo County	62	22.0	8.8
201	California	San Mateo County	369	48.0	15.8
202	California	Santa Barbara County	100	22.0	14.2
203	California	Santa Clara County	558	29.0	16.0
204	California	Santa Cruz County	43	16.0	4.5
205	California	Shasta County	36	20.0	8.1
206	California	Sierra County	0	0.0
207	California	Siskiyou County	5	11.0	8.7
208	California	Solano County	299	66.0	13.5
209	California	Sonoma County	252	51.0	7.4
210	California	Stanislaus County	322	58.0	12.4
211	California	Sutter County	54	55.0	16.4
212	California	Tehama County	4	6.0	5.6
213	California	Trinity County	1	6.0	11.3
214	California	Tulare County	156	33.0	5.0
215	California	Tuolumne County	9	16.0	4.6
216	California	Ventura County	439	52.0	14.3
217	California	Yolo County	256	118.0	24.3
218	California	Yuba County	21	26.0	10.7
219	Colorado		2500	44.0	19.3
220	Colorado	Adams County	548	106.0	23.8
221	Colorado	Alamosa County	3	18.0	8.0
222	Colorado	Arapahoe County	187	29.0	24.0
223	Colorado	Archuleta County	1	8.0	41.0
224	Colorado	Baca County	0	0.0
225	Colorado	Bent County	0	0.0
226	Colorado	Boulder County	121	37.0	1.9
227	Colorado	Broomfield County	32	44.0	3.6
228	Colorado	Chaffee County	2	10.0	20.0
229	Colorado	Cheyenne County	0	0.0
230	Colorado	Clear Creek County	1	11.0	33.5
231	Colorado	Conejos County	0	0.0
232	Colorado	Costilla County	1	28.0	15.3
233	Colorado	Crowley County	0	0.0
234	Colorado	Custer County	0	0.0
235	Colorado	Delta County	11	35.0	14.7
236	Colorado	Denver County	738	104.0	28.9
237	Colorado	Dolores County	0	0.0
238	Colorado	Douglas County	46	13.0	15.2
239	Colorado	Eagle County	10	18.0	45.0
240	Colorado	Elbert County	1	4.0	9.1
241	Colorado	El Paso County	178	25.0	20.9
242	Colorado	Fremont County	3	6.0	21.2
243	Colorado	Garfield County	8	13.0	24.3
244	Colorado	Gilpin County	0	0.0
245	Colorado	Grand County	0	0.0
246	Colorado	Gunnison County	0	0.0
247	Colorado	Hinsdale County	0	0.0
248	Colorado	Huerfano County	2	29.0	11.6
249	Colorado	Jackson County	0	0.0
250	Colorado	Jefferson County	144	25.0	16.5
251	Colorado	Kiowa County	0	0.0
252	Colorado	Kit Carson County	0	0.0
253	Colorado	Lake County	0	0.0
254	Colorado	La Plata County	3	5.0	5.2
255	Colorado	Larimer County	145	41.0	2.3
256	Colorado	Las Animas County	2	14.0	12.8
257	Colorado	Lincoln County	0	0.0
258	Colorado	Logan County	2	9.0	10.9
259	Colorado	Mesa County	51	33.0	21.6
260	Colorado	Mineral County	0	0.0
261	Colorado	Moffat County	0	0.0
262	Colorado	Montezuma County	6	23.0	7.4
263	Colorado	Montrose County	2	5.0	8.4
264	Colorado	Morgan County	7	24.0	13.3
265	Colorado	Otero County	3	16.0	5.0
266	Colorado	Ouray County	0	0.0
267	Colorado	Park County	1	6.0	39.5
268	Colorado	Phillips County	0	0.0
269	Colorado	Pitkin County	2	11.0	27.2
270	Colorado	Prowers County	2	17.0	9.6
271	Colorado	Pueblo County	33	20.0	21.0
272	Colorado	Rio Blanco County	2	31.0	11.3
273	Colorado	Rio Grande County	4	35.0	9.7
274	Colorado	Routt County	5	20.0	15.9
275	Colorado	Saguache County	2	31.0	6.2
276	Colorado	San Juan County	0	0.0
277	Colorado	San Miguel County	0	0.0
278	Colorado	Sedgwick County	0	0.0
279	Colorado	Summit County	4	13.0	66.2
280	Colorado	Teller County	2	8.0	33.9
281	Colorado	Washington County	1	21.0	6.0
282	Colorado	Weld County	182	56.0	5.6
283	Colorado	Yuma County	2	20.0	6.7
284	Connecticut		1359	38.0	7.1
285	Connecticut	Fairfield County	348	36.0	9.1
286	Connecticut	Hartford County	382	43.0	7.4
287	Connecticut	Litchfield County	46	25.0	7.0
288	Connecticut	Middlesex County	32	19.0	4.7
289	Connecticut	New Haven County	444	51.0	7.2
290	Connecticut	New London County	57	21.0	3.4
291	Connecticut	Tolland County	12	8.0	1.3
292	Connecticut	Windham County	38	33.0	4.2
293	Delaware		381	39.0	17.5
294	Delaware	Kent County	25	14.0	4.9
295	Delaware	New Castle County	317	56.0	19.7
296	Delaware	Sussex County	39	17.0	2.1
297	District of Columbia		115	17.0	26.2
298	District of Columbia	District of Columbia	115	17.0	26.2
299	Florida		9747	46.0	29.4
300	Florida	Alachua County	47	17.0	10.1
301	Florida	Baker County	0	0.0
302	Florida	Bay County	43	24.0	8.4
303	Florida	Bradford County	6	21.0	4.8
304	Florida	Brevard County	170	28.0	7.6
305	Florida	Broward County	1264	65.0	30.3
306	Florida	Calhoun County	1	7.0	17.9
307	Florida	Charlotte County	29	16.0	7.9
308	Florida	Citrus County	5	3.0	6.2
309	Florida	Clay County	39	18.0	1.9
310	Florida	Collier County	64	17.0	10.6
311	Florida	Columbia County	23	33.0	9.9
312	Florida	DeSoto County	6	18.0	7.9
313	Florida	Dixie County	0	0.0
314	Florida	Duval County	688	70.0	22.5
315	Florida	Escambia County	105	33.0	17.6
316	Florida	Flagler County	11	10.0	7.9
317	Florida	Franklin County	0	0.0
318	Florida	Gadsden County	34	77.0	10.2
319	Florida	Gilchrist County	3	17.0	7.5
320	Florida	Glades County	1	8.0	12.2
321	Florida	Gulf County	1	7.0	12.3
322	Florida	Hamilton County	0	0.0
323	Florida	Hardee County	1	4.0	12.7
324	Florida	Hendry County	5	13.0	7.2
325	Florida	Hernando County	18	9.0	7.4
326	Florida	Highlands County	30	30.0	6.1
327	Florida	Hillsborough County	781	54.0	27.9
328	Florida	Holmes County	2	10.0	7.3
329	Florida	Indian River County	29	18.0	7.2
330	Florida	Jackson County	3	6.0	6.2
331	Florida	Jefferson County	3	21.0	10.2
332	Florida	Lafayette County	2	24.0	6.7
333	Florida	Lake County	64	17.0	2.6
334	Florida	Lee County	237	32.0	15.9
335	Florida	Leon County	79	27.0	18.4
336	Florida	Levy County	3	7.0	10.0
337	Florida	Liberty County	0	0.0
338	Florida	Madison County	4	22.0	9.8
339	Florida	Manatee County	213	54.0	15.6
340	Florida	Marion County	110	30.0	15.1
341	Florida	Martin County	70	44.0	12.1
342	Florida	Miami-Dade County	2473	92.0	51.7
343	Florida	Monroe County	1	1.0	11.4
344	Florida	Nassau County	4	5.0	16.9
345	Florida	Okaloosa County	26	12.0	14.7
346	Florida	Okeechobee County	7	18.0	7.2
347	Florida	Orange County	920	65.0	17.4
348	Florida	Osceola County	55	14.0	6.0
349	Florida	Palm Beach County	470	32.0	25.7
350	Florida	Pasco County	100	18.0	5.2
351	Florida	Pinellas County	502	52.0	21.9
352	Florida	Polk County	315	44.0	6.8
353	Florida	Putnam County	9	12.0	22.0
354	Florida	St. Johns County	34	13.0	3.9
355	Florida	St. Lucie County	87	27.0	14.0
356	Florida	Santa Rosa County	8	4.0	11.7
357	Florida	Sarasota County	166	39.0	9.3
358	Florida	Seminole County	204	44.0	7.8
359	Florida	Sumter County	19	15.0	12.4
360	Florida	Suwannee County	3	7.0	3.8
361	Florida	Taylor County	0	0.0
362	Florida	Union County	1	6.0	8.4
363	Florida	Volusia County	138	25.0	10.7
364	Florida	Wakulla County	1	3.0	10.2
365	Florida	Walton County	8	11.0	3.3
366	Florida	Washington County	2	8.0	13.5
367	Georgia		5196	49.0	13.8
368	Georgia	Appling County	1	5.0	8.4
369	Georgia	Atkinson County	4	48.0	4.2
370	Georgia	Bacon County	2	18.0	9.8
371	Georgia	Baker County	1	34.0	12.4
372	Georgia	Baldwin County	6	14.0	1.4
373	Georgia	Banks County	4	22.0	6.0
374	Georgia	Barrow County	32	39.0	3.0
375	Georgia	Bartow County	95	88.0	9.8
376	Georgia	Ben Hill County	10	58.0	4.7
377	Georgia	Berrien County	4	22.0	4.3
378	Georgia	Bibb County	89	57.0	13.7
379	Georgia	Bleckley County	0	0.0
380	Georgia	Brantley County	0	0.0
381	Georgia	Brooks County	5	31.0	12.3
382	Georgia	Bryan County	12	28.0	5.8
383	Georgia	Bulloch County	18	23.0	3.7
384	Georgia	Burke County	6	25.0	9.3
385	Georgia	Butts County	7	28.0	3.5
386	Georgia	Calhoun County	0	0.0
387	Georgia	Camden County	5	9.0	4.6
388	Georgia	Candler County	1	9.0	11.6
389	Georgia	Carroll County	48	41.0	4.0
390	Georgia	Catoosa County	12	18.0	15.6
391	Georgia	Charlton County	2	16.0	11.6
392	Georgia	Chatham County	265	90.0	45.8
393	Georgia	Chattahoochee County	0	0.0
394	Georgia	Chattooga County	5	20.0	6.3
395	Georgia	Cherokee County	78	30.0	2.2
396	Georgia	Clarke County	47	37.0	9.1
397	Georgia	Clay County	0	0.0
398	Georgia	Clayton County	206	70.0	39.9
399	Georgia	Clinch County	3	45.0	9.0
400	Georgia	Cobb County	465	61.0	14.3
401	Georgia	Coffee County	12	28.0	7.8
402	Georgia	Colquitt County	7	15.0	4.7
403	Georgia	Columbia County	16	10.0	7.9
404	Georgia	Cook County	13	76.0	6.7
405	Georgia	Coweta County	61	42.0	6.4
406	Georgia	Crawford County	2	16.0	11.2
407	Georgia	Crisp County	13	63.0	12.6
408	Georgia	Dade County	4	25.0	9.1
409	Georgia	Dawson County	9	34.0	4.8
410	Georgia	Decatur County	9	31.0	9.4
411	Georgia	DeKalb County	280	37.0	12.2
412	Georgia	Dodge County	9	45.0	9.5
413	Georgia	Dooly County	2	17.0	8.5
414	Georgia	Dougherty County	49	56.0	9.6
415	Georgia	Douglas County	81	56.0	14.3
416	Georgia	Early County	0	0.0
417	Georgia	Echols County	2	54.0	8.0
418	Georgia	Effingham County	10	16.0	4.2
419	Georgia	Elbert County	7	36.0	3.3
420	Georgia	Emanuel County	2	9.0	6.7
421	Georgia	Evans County	3	28.0	4.8
422	Georgia	Fannin County	1	4.0	6.4
423	Georgia	Fayette County	42	36.0	4.1
424	Georgia	Floyd County	30	31.0	4.0
425	Georgia	Forsyth County	165	67.0	2.6
426	Georgia	Franklin County	10	43.0	4.3
427	Georgia	Fulton County	781	74.0	21.0
428	Georgia	Gilmer County	8	26.0	5.9
429	Georgia	Glascock County	0	0.0
430	Georgia	Glynn County	26	31.0	18.2
431	Georgia	Gordon County	71	124.0	9.8
432	Georgia	Grady County	3	12.0	5.2
433	Georgia	Greene County	16	87.0	1.6
434	Georgia	Gwinnett County	677	71.0	11.1
435	Georgia	Habersham County	15	33.0	1.4
436	Georgia	Hall County	154	76.0	4.6
437	Georgia	Hancock County	0	0.0
438	Georgia	Haralson County	13	44.0	2.8
439	Georgia	Harris County	2	6.0	5.2
440	Georgia	Hart County	6	23.0	2.6
441	Georgia	Heard County	0	0.0
442	Georgia	Henry County	101	43.0	12.2
443	Georgia	Houston County	19	12.0	9.6
444	Georgia	Irwin County	1	10.0	2.7
445	Georgia	Jackson County	47	64.0	5.2
446	Georgia	Jasper County	1	7.0	3.2
447	Georgia	Jeff Davis County	3	20.0	3.3
448	Georgia	Jefferson County	5	32.0	5.5
449	Georgia	Jenkins County	1	12.0	5.1
450	Georgia	Johnson County	4	43.0	4.8
451	Georgia	Jones County	2	7.0	5.8
452	Georgia	Lamar County	8	43.0	2.6
453	Georgia	Lanier County	0	0.0
454	Georgia	Laurens County	12	24.0	10.5
455	Georgia	Lee County	3	9.0	14.6
456	Georgia	Liberty County	8	12.0	7.9
457	Georgia	Lincoln County	2	26.0	6.4
458	Georgia	Long County	0	0.0
459	Georgia	Lowndes County	52	44.0	12.5
460	Georgia	Lumpkin County	9	27.0	4.0
461	Georgia	McDuffie County	5	23.0	5.4
462	Georgia	McIntosh County	1	9.0	8.6
463	Georgia	Macon County	3	24.0	6.0
464	Georgia	Madison County	3	10.0	3.2
465	Georgia	Marion County	2	26.0	3.5
466	Georgia	Meriwether County	10	48.0	3.4
467	Georgia	Miller County	0	0.0
468	Georgia	Mitchell County	1	5.0	11.6
469	Georgia	Monroe County	4	14.0	12.6
470	Georgia	Montgomery County	3	34.0	6.8
471	Georgia	Morgan County	5	25.0	3.8
472	Georgia	Murray County	22	55.0	2.4
473	Georgia	Muscogee County	92	45.0	14.1
474	Georgia	Newton County	59	53.0	8.8
475	Georgia	Oconee County	6	15.0	3.7
476	Georgia	Oglethorpe County	0	0.0
477	Georgia	Paulding County	23	14.0	3.0
478	Georgia	Peach County	12	43.0	6.1
479	Georgia	Pickens County	6	18.0	3.3
480	Georgia	Pierce County	2	10.0	6.2
481	Georgia	Pike County	2	11.0	4.4
482	Georgia	Polk County	10	23.0	5.4
483	Georgia	Pulaski County	8	80.0	3.2
484	Georgia	Putnam County	9	41.0	0.9
485	Georgia	Quitman County	0	0.0
486	Georgia	Rabun County	3	18.0	18.8
487	Georgia	Randolph County	1	15.0	10.6
488	Georgia	Richmond County	69	34.0	21.3
489	Georgia	Rockdale County	96	103.0	10.9
490	Georgia	Schley County	3	65.0	11.1
491	Georgia	Screven County	2	14.0	7.8
492	Georgia	Seminole County	0	0.0
493	Georgia	Spalding County	28	42.0	2.4
494	Georgia	Stephens County	34	128.0	4.7
495	Georgia	Stewart County	0	0.0
496	Georgia	Sumter County	14	47.0	5.5
497	Georgia	Talbot County	0	0.0
498	Georgia	Taliaferro County	0	0.0
499	Georgia	Tattnall County	2	9.0	7.3
500	Georgia	Taylor County	3	38.0	8.6
501	Georgia	Telfair County	1	8.0	9.4
502	Georgia	Terrell County	0	0.0
503	Georgia	Thomas County	36	79.0	8.0
504	Georgia	Tift County	31	75.0	12.9
505	Georgia	Toombs County	9	33.0	3.1
506	Georgia	Towns County	0	0.0
507	Georgia	Treutlen County	2	31.0	10.3
508	Georgia	Troup County	31	45.0	3.4
509	Georgia	Turner County	13	147.0	6.5
510	Georgia	Twiggs County	0	0.0
511	Georgia	Union County	3	12.0	12.4
512	Georgia	Upson County	9	33.0	7.5
513	Georgia	Walker County	13	19.0	13.5
514	Georgia	Walton County	32	34.0	3.1
515	Georgia	Ware County	10	28.0	14.7
516	Georgia	Warren County	2	38.0	7.7
517	Georgia	Washington County	1	5.0	12.4
518	Georgia	Wayne County	9	30.0	9.6
519	Georgia	Webster County	0	0.0
520	Georgia	Wheeler County	1	13.0	13.8
521	Georgia	White County	2	7.0	5.5
522	Georgia	Whitfield County	115	112.0	12.7
523	Georgia	Wilcox County	1	11.0	6.6
524	Georgia	Wilkes County	4	41.0	5.0
525	Georgia	Wilkinson County	2	22.0	5.8
526	Georgia	Worth County	4	19.0	2.7
527	Idaho		622	34.0	21.5
528	Idaho	Ada County	264	54.0	23.9
529	Idaho	Adams County	0	0.0
530	Idaho	Bannock County	17	20.0	34.3
531	Idaho	Bear Lake County	1	16.0	10.7
532	Idaho	Benewah County	1	11.0	12.2
533	Idaho	Bingham County	4	8.0	9.5
534	Idaho	Blaine County	0	0.0
535	Idaho	Boise County	1	13.0	5.3
536	Idaho	Bonner County	9	19.0	17.8
537	Idaho	Bonneville County	42	34.0	11.5
538	Idaho	Boundary County	0	0.0
539	Idaho	Butte County	0	0.0
540	Idaho	Camas County	0	0.0
541	Idaho	Canyon County	109	48.0	26.9
542	Idaho	Caribou County	4	57.0	41.4
543	Idaho	Cassia County	10	41.0	18.7
544	Idaho	Clark County	0	0.0
545	Idaho	Clearwater County	0	0.0
546	Idaho	Custer County	0	0.0
547	Idaho	Elmore County	7	25.0	6.5
548	Idaho	Franklin County	0	0.0
549	Idaho	Fremont County	1	7.0	8.7
550	Idaho	Gem County	2	11.0	12.6
551	Idaho	Gooding County	3	19.0	5.3
552	Idaho	Idaho County	0	0.0
553	Idaho	Jefferson County	0	0.0
554	Idaho	Jerome County	15	62.0	4.4
555	Idaho	Kootenai County	31	18.0	23.4
556	Idaho	Latah County	4	10.0	12.7
557	Idaho	Lemhi County	0	0.0
558	Idaho	Lewis County	0	0.0
559	Idaho	Lincoln County	1	19.0	9.1
560	Idaho	Madison County	1	2.0	13.2
561	Idaho	Minidoka County	14	65.0	8.1
562	Idaho	Nez Perce County	9	22.0	56.2
563	Idaho	Oneida County	0	0.0
564	Idaho	Owyhee County	3	25.0	11.4
565	Idaho	Payette County	9	36.0	10.2
566	Idaho	Power County	3	38.0	9.6
567	Idaho	Shoshone County	1	8.0	40.3
568	Idaho	Teton County	0	0.0
569	Idaho	Twin Falls County	48	54.0	20.5
570	Idaho	Valley County	0	0.0
571	Idaho	Washington County	8	77.0	16.3
572	Illinois		7784	61.0	23.2
573	Illinois	Adams County	20	30.0	8.9
574	Illinois	Alexander County	0	0.0
575	Illinois	Bond County	2	12.0	6.6
576	Illinois	Boone County	27	50.0	11.0
577	Illinois	Brown County	0	0.0
578	Illinois	Bureau County	8	24.0	2.9
579	Illinois	Calhoun County	0	0.0
580	Illinois	Carroll County	1	6.0	9.3
581	Illinois	Cass County	1	8.0	8.2
582	Illinois	Champaign County	53	26.0	11.8
583	Illinois	Christian County	5	15.0	2.0
584	Illinois	Clark County	0	0.0
585	Illinois	Clay County	2	15.0	6.5
586	Illinois	Clinton County	6	16.0	1.5
587	Illinois	Coles County	10	21.0	5.5
588	Illinois	Cook County	3218	61.0	33.0
589	Illinois	Crawford County	2	11.0	5.3
590	Illinois	Cumberland County	0	0.0
591	Illinois	DeKalb County	39	39.0	5.4
592	Illinois	De Witt County	6	38.0	3.7
593	Illinois	Douglas County	8	41.0	7.8
594	Illinois	DuPage County	1353	145.0	20.5
595	Illinois	Edgar County	5	29.0	7.6
596	Illinois	Edwards County	0	0.0
597	Illinois	Effingham County	12	35.0	14.6
598	Illinois	Fayette County	3	14.0	10.0
599	Illinois	Ford County	6	44.0	3.3
600	Illinois	Franklin County	1	3.0	9.8
601	Illinois	Fulton County	1	3.0	11.7
602	Illinois	Gallatin County	0	0.0
603	Illinois	Greene County	0	0.0
604	Illinois	Grundy County	18	34.0	17.8
605	Illinois	Hamilton County	1	12.0	7.9
606	Illinois	Hancock County	0	0.0
607	Illinois	Hardin County	0	0.0
608	Illinois	Henderson County	0	0.0
609	Illinois	Henry County	3	6.0	5.4
610	Illinois	Iroquois County	2	7.0	3.3
611	Illinois	Jackson County	1	2.0	10.1
612	Illinois	Jasper County	0	0.0
613	Illinois	Jefferson County	10	27.0	11.5
614	Illinois	Jersey County	1	5.0	5.2
615	Illinois	Jo Daviess County	6	27.0	3.5
616	Illinois	Johnson County	0	0.0
617	Illinois	Kane County	584	113.0	8.6
618	Illinois	Kankakee County	48	44.0	2.9
619	Illinois	Kendall County	22	17.0	6.4
620	Illinois	Knox County	10	20.0	10.9
621	Illinois	Lake County	575	80.0	7.9
622	Illinois	LaSalle County	42	38.0	6.3
623	Illinois	Lawrence County	0	0.0
624	Illinois	Lee County	14	41.0	6.7
625	Illinois	Livingston County	5	14.0	5.6
626	Illinois	Logan County	9	32.0	1.9
627	Illinois	McDonough County	0	0.0
628	Illinois	McHenry County	188	60.0	7.5
629	Illinois	McLean County	43	25.0	11.4
630	Illinois	Macon County	52	50.0	34.4
631	Illinois	Macoupin County	1	2.0	8.7
632	Illinois	Madison County	102	38.0	18.3
633	Illinois	Marion County	12	32.0	4.3
634	Illinois	Marshall County	1	8.0	5.7
635	Illinois	Mason County	1	8.0	12.6
636	Illinois	Massac County	3	21.0	35.9
637	Illinois	Menard County	1	8.0	6.9
638	Illinois	Mercer County	0	0.0
639	Illinois	Monroe County	4	12.0	6.0
640	Illinois	Montgomery County	8	28.0	6.4
641	Illinois	Morgan County	6	18.0	8.0
642	Illinois	Moultrie County	0	0.0
643	Illinois	Ogle County	21	41.0	9.5
644	Illinois	Peoria County	90	49.0	13.8
645	Illinois	Perry County	2	9.0	4.9
646	Illinois	Piatt County	4	24.0	7.7
647	Illinois	Pike County	1	7.0	5.2
648	Illinois	Pope County	0	0.0
649	Illinois	Pulaski County	0	0.0
650	Illinois	Putnam County	0	0.0
651	Illinois	Randolph County	1	3.0	13.3
652	Illinois	Richland County	2	13.0	5.7
653	Illinois	Rock Island County	93	64.0	14.3
654	Illinois	St. Clair County	79	31.0	16.1
655	Illinois	Saline County	0	0.0
656	Illinois	Sangamon County	59	30.0	14.4
657	Illinois	Schuyler County	0	0.0
658	Illinois	Scott County	0	0.0
659	Illinois	Shelby County	0	0.0
660	Illinois	Stark County	1	18.0	5.3
661	Illinois	Stephenson County	8	18.0	7.3
662	Illinois	Tazewell County	60	45.0	13.6
663	Illinois	Union County	2	12.0	3.6
664	Illinois	Vermilion County	21	28.0	5.5
665	Illinois	Wabash County	2	18.0	45.8
666	Illinois	Warren County	4	24.0	6.6
667	Illinois	Washington County	3	22.0	8.2
668	Illinois	Wayne County	1	6.0	7.5
669	Illinois	White County	0	0.0
670	Illinois	Whiteside County	11	20.0	6.9
671	Illinois	Will County	586	84.0	14.5
672	Illinois	Williamson County	5	7.0	2.8
673	Illinois	Winnebago County	162	57.0	10.0
674	Illinois	Woodford County	4	10.0	4.7
675	Indiana		3569	53.0	16.1
676	Indiana	Adams County	9	25.0	2.3
677	Indiana	Allen County	249	65.0	12.8
678	Indiana	Bartholomew County	26	32.0	2.5
679	Indiana	Benton County	3	35.0	5.8
680	Indiana	Blackford County	8	66.0	4.7
681	Indiana	Boone County	55	79.0	10.9
682	Indiana	Brown County	1	6.0	6.3
683	Indiana	Carroll County	4	20.0	5.8
684	Indiana	Cass County	6	16.0	16.6
685	Indiana	Clark County	113	94.0	9.7
686	Indiana	Clay County	3	11.0	5.6
687	Indiana	Clinton County	9	27.0	2.3
688	Indiana	Crawford County	0	0.0
689	Indiana	Daviess County	4	12.0	7.1
690	Indiana	Dearborn County	15	30.0	40.9
691	Indiana	Decatur County	6	23.0	5.4
692	Indiana	DeKalb County	24	56.0	3.5
693	Indiana	Delaware County	76	68.0	10.6
694	Indiana	Dubois County	15	35.0	3.5
695	Indiana	Elkhart County	299	145.0	11.5
696	Indiana	Fayette County	5	21.0	8.8
697	Indiana	Floyd County	46	58.0	21.8
698	Indiana	Fountain County	1	6.0	6.7
699	Indiana	Franklin County	1	4.0	3.8
700	Indiana	Fulton County	5	25.0	5.7
701	Indiana	Gibson County	9	27.0	3.1
702	Indiana	Grant County	23	34.0	7.5
703	Indiana	Greene County	3	10.0	2.5
704	Indiana	Hamilton County	112	33.0	4.7
705	Indiana	Hancock County	33	42.0	13.6
706	Indiana	Harrison County	9	23.0	5.7
707	Indiana	Hendricks County	103	60.0	17.5
708	Indiana	Henry County	21	43.0	7.7
709	Indiana	Howard County	22	26.0	12.1
710	Indiana	Huntington County	15	41.0	2.5
711	Indiana	Jackson County	23	50.0	8.8
712	Indiana	Jasper County	12	36.0	3.9
713	Indiana	Jay County	6	29.0	4.2
714	Indiana	Jefferson County	3	9.0	17.7
715	Indiana	Jennings County	7	25.0	2.9
716	Indiana	Johnson County	69	43.0	10.2
717	Indiana	Knox County	6	17.0	6.8
718	Indiana	Kosciusko County	35	44.0	9.4
719	Indiana	LaGrange County	11	27.0	2.3
720	Indiana	Lake County	210	42.0	27.0
721	Indiana	LaPorte County	36	32.0	7.1
722	Indiana	Lawrence County	3	7.0	11.2
723	Indiana	Madison County	58	45.0	3.7
724	Indiana	Marion County	991	102.0	29.6
725	Indiana	Marshall County	44	95.0	5.2
726	Indiana	Martin County	0	0.0
727	Indiana	Miami County	17	47.0	3.5
728	Indiana	Monroe County	34	24.0	9.4
729	Indiana	Montgomery County	16	42.0	8.3
730	Indiana	Morgan County	21	29.0	8.4
731	Indiana	Newton County	4	29.0	3.8
732	Indiana	Noble County	32	68.0	4.7
733	Indiana	Ohio County	0	0.0
734	Indiana	Orange County	3	15.0	4.6
735	Indiana	Owen County	0	0.0
736	Indiana	Parke County	0	0.0
737	Indiana	Perry County	5	26.0	12.4
738	Indiana	Pike County	0	0.0
739	Indiana	Porter County	51	30.0	23.6
740	Indiana	Posey County	3	12.0	9.5
741	Indiana	Pulaski County	0	0.0
742	Indiana	Putnam County	3	8.0	10.0
743	Indiana	Randolph County	13	53.0	4.3
744	Indiana	Ripley County	7	24.0	4.2
745	Indiana	Rush County	2	12.0	3.3
746	Indiana	St. Joseph County	134	49.0	13.9
747	Indiana	Scott County	2	8.0	10.4
748	Indiana	Shelby County	21	47.0	2.8
749	Indiana	Spencer County	7	35.0	5.3
750	Indiana	Starke County	6	26.0	3.6
751	Indiana	Steuben County	21	61.0	7.3
752	Indiana	Sullivan County	0	0.0
753	Indiana	Switzerland County	0	0.0
754	Indiana	Tippecanoe County	56	30.0	18.3
755	Indiana	Tipton County	9	59.0	7.4
756	Indiana	Union County	0	0.0
757	Indiana	Vanderburgh County	121	67.0	13.0
758	Indiana	Vermillion County	3	19.0	11.1
759	Indiana	Vigo County	46	43.0	10.8
760	Indiana	Wabash County	15	48.0	2.2
761	Indiana	Warren County	2	24.0	4.9
762	Indiana	Warrick County	6	9.0	9.5
763	Indiana	Washington County	5	18.0	5.3
764	Indiana	Wayne County	25	38.0	7.2
765	Indiana	Wells County	5	18.0	5.9
766	Indiana	White County	6	24.0	7.2
767	Indiana	Whitley County	21	62.0	7.4
768	Iowa		1307	41.0	18.1
769	Iowa	Adair County	1	13.0	5.4
770	Iowa	Adams County	2	54.0	9.1
771	Iowa	Allamakee County	1	7.0	20.9
772	Iowa	Appanoose County	0	0.0
773	Iowa	Audubon County	0	0.0
774	Iowa	Benton County	4	16.0	4.9
775	Iowa	Black Hawk County	51	39.0	12.2
776	Iowa	Boone County	5	19.0	6.6
777	Iowa	Bremer County	2	8.0	8.4
778	Iowa	Buchanan County	1	5.0	8.6
779	Iowa	Buena Vista County	1	5.0	7.2
780	Iowa	Butler County	2	14.0	5.7
781	Iowa	Calhoun County	1	10.0	8.4
782	Iowa	Carroll County	6	29.0	6.9
783	Iowa	Cass County	1	8.0	8.7
784	Iowa	Cedar County	5	27.0	4.2
785	Iowa	Cerro Gordo County	19	44.0	8.1
786	Iowa	Cherokee County	2	17.0	6.4
787	Iowa	Chickasaw County	3	25.0	6.7
788	Iowa	Clarke County	1	10.0	7.8
789	Iowa	Clay County	6	37.0	8.0
790	Iowa	Clayton County	3	17.0	8.1
791	Iowa	Clinton County	13	28.0	20.6
792	Iowa	Crawford County	0	0.0
793	Iowa	Dallas County	17	18.0	7.6
794	Iowa	Davis County	0	0.0
795	Iowa	Decatur County	1	13.0	11.3
796	Iowa	Delaware County	5	29.0	8.6
797	Iowa	Des Moines County	13	33.0	10.2
798	Iowa	Dickinson County	6	34.0	7.2
799	Iowa	Dubuque County	42	43.0	9.2
800	Iowa	Emmet County	5	53.0	5.5
801	Iowa	Fayette County	3	15.0	9.9
802	Iowa	Floyd County	1	6.0	11.7
803	Iowa	Franklin County	5	50.0	7.2
804	Iowa	Fremont County	3	45.0	5.0
805	Iowa	Greene County	2	23.0	3.7
806	Iowa	Grundy County	3	24.0	3.5
807	Iowa	Guthrie County	1	9.0	7.9
808	Iowa	Hamilton County	6	40.0	6.2
809	Iowa	Hancock County	2	18.0	5.5
810	Iowa	Hardin County	11	65.0	6.8
811	Iowa	Harrison County	2	14.0	15.4
812	Iowa	Henry County	6	29.0	10.2
813	Iowa	Howard County	3	32.0	5.3
814	Iowa	Humboldt County	3	31.0	5.3
815	Iowa	Ida County	0	0.0
816	Iowa	Iowa County	1	6.0	12.8
817	Iowa	Jackson County	7	36.0	6.9
818	Iowa	Jasper County	14	37.0	4.2
819	Iowa	Jefferson County	1	6.0	10.7
820	Iowa	Johnson County	43	28.0	10.0
821	Iowa	Jones County	6	29.0	5.4
822	Iowa	Keokuk County	1	10.0	4.5
823	Iowa	Kossuth County	2	13.0	11.2
824	Iowa	Lee County	14	42.0	5.9
825	Iowa	Linn County	162	71.0	42.5
826	Iowa	Louisa County	1	9.0	5.7
827	Iowa	Lucas County	0	0.0
828	Iowa	Lyon County	0	0.0
829	Iowa	Madison County	2	12.0	5.7
830	Iowa	Mahaska County	1	5.0	6.2
831	Iowa	Marion County	4	12.0	4.2
832	Iowa	Marshall County	5	12.0	24.0
833	Iowa	Mills County	5	34.0	15.8
834	Iowa	Mitchell County	1	10.0	13.2
835	Iowa	Monona County	0	0.0
836	Iowa	Monroe County	0	0.0
837	Iowa	Montgomery County	3	29.0	5.5
838	Iowa	Muscatine County	15	35.0	32.3
839	Iowa	O'Brien County	1	7.0	10.1
840	Iowa	Osceola County	1	16.0	8.2
841	Iowa	Page County	0	0.0
842	Iowa	Palo Alto County	0	0.0
843	Iowa	Plymouth County	3	12.0	13.4
844	Iowa	Pocahontas County	0	0.0
845	Iowa	Polk County	439	90.0	19.5
846	Iowa	Pottawattamie County	49	52.0	47.6
847	Iowa	Poweshiek County	9	48.0	6.9
848	Iowa	Ringgold County	0	0.0
849	Iowa	Sac County	0	0.0
850	Iowa	Scott County	106	61.0	11.7
851	Iowa	Shelby County	1	9.0	10.3
852	Iowa	Sioux County	7	20.0	5.4
853	Iowa	Story County	48	49.0	13.0
854	Iowa	Tama County	1	6.0	6.7
855	Iowa	Taylor County	2	34.0	3.5
856	Iowa	Union County	3	25.0	7.7
857	Iowa	Van Buren County	0	0.0
858	Iowa	Wapello County	2	6.0	12.2
859	Iowa	Warren County	7	13.0	5.4
860	Iowa	Washington County	5	22.0	8.1
861	Iowa	Wayne County	0	0.0
862	Iowa	Webster County	11	30.0	13.9
863	Iowa	Winnebago County	2	19.0	9.1
864	Iowa	Winneshiek County	1	5.0	11.3
865	Iowa	Woodbury County	41	39.0	16.5
866	Iowa	Worth County	1	13.0	12.9
867	Iowa	Wright County	9	69.0	4.4
868	Kansas		1385	47.0	21.7
869	Kansas	Allen County	3	24.0	5.7
870	Kansas	Anderson County	0	0.0
871	Kansas	Atchison County	5	31.0	3.8
872	Kansas	Barber County	0	0.0
873	Kansas	Barton County	4	16.0	8.7
874	Kansas	Bourbon County	4	28.0	7.2
875	Kansas	Brown County	1	10.0	6.3
876	Kansas	Butler County	14	21.0	8.4
877	Kansas	Chase County	1	39.0	29.5
878	Kansas	Chautauqua County	0	0.0
879	Kansas	Cherokee County	4	21.0	3.4
880	Kansas	Cheyenne County	0	0.0
881	Kansas	Clark County	0	0.0
882	Kansas	Clay County	0	0.0
883	Kansas	Cloud County	0	0.0
884	Kansas	Coffey County	2	24.0	8.9
885	Kansas	Comanche County	0	0.0
886	Kansas	Cowley County	10	29.0	1.7
887	Kansas	Crawford County	4	10.0	5.2
888	Kansas	Decatur County	0	0.0
889	Kansas	Dickinson County	1	5.0	5.7
890	Kansas	Doniphan County	4	53.0	20.5
891	Kansas	Douglas County	38	32.0	23.7
892	Kansas	Edwards County	0	0.0
893	Kansas	Elk County	0	0.0
894	Kansas	Ellis County	1	3.0	10.4
895	Kansas	Ellsworth County	0	0.0
896	Kansas	Finney County	10	26.0	7.7
897	Kansas	Ford County	3	9.0	13.5
898	Kansas	Franklin County	13	50.0	11.6
899	Kansas	Geary County	3	8.0	4.9
900	Kansas	Gove County	0	0.0
901	Kansas	Graham County	0	0.0
902	Kansas	Grant County	1	13.0	4.1
903	Kansas	Gray County	0	0.0
904	Kansas	Greeley County	0	0.0
905	Kansas	Greenwood County	0	0.0
906	Kansas	Hamilton County	0	0.0
907	Kansas	Harper County	1	18.0	12.6
908	Kansas	Harvey County	9	26.0	3.1
909	Kansas	Haskell County	0	0.0
910	Kansas	Hodgeman County	0	0.0
911	Kansas	Jackson County	0	0.0
912	Kansas	Jefferson County	0	0.0
913	Kansas	Jewell County	0	0.0
914	Kansas	Johnson County	443	73.0	23.9
915	Kansas	Kearny County	0	0.0
916	Kansas	Kingman County	1	13.0	8.8
917	Kansas	Kiowa County	0	0.0
918	Kansas	Labette County	5	25.0	7.1
919	Kansas	Lane County	0	0.0
920	Kansas	Leavenworth County	17	21.0	5.6
921	Kansas	Lincoln County	0	0.0
922	Kansas	Linn County	2	21.0	7.7
923	Kansas	Logan County	0	0.0
924	Kansas	Lyon County	8	25.0	11.6
925	Kansas	McPherson County	11	37.0	13.1
926	Kansas	Marion County	1	8.0	7.1
927	Kansas	Marshall County	0	0.0
928	Kansas	Meade County	0	0.0
929	Kansas	Miami County	4	12.0	5.5
930	Kansas	Mitchell County	0	0.0
931	Kansas	Montgomery County	11	35.0	9.3
932	Kansas	Morris County	0	0.0
933	Kansas	Morton County	0	0.0
934	Kansas	Nemaha County	1	10.0	5.0
935	Kansas	Neosho County	5	31.0	15.0
936	Kansas	Ness County	0	0.0
937	Kansas	Norton County	0	0.0
938	Kansas	Osage County	2	13.0	4.2
939	Kansas	Osborne County	0	0.0
940	Kansas	Ottawa County	0	0.0
941	Kansas	Pawnee County	0	0.0
942	Kansas	Phillips County	0	0.0
943	Kansas	Pottawatomie County	8	32.0	8.6
944	Kansas	Pratt County	0	0.0
945	Kansas	Rawlins County	0	0.0
946	Kansas	Reno County	29	47.0	8.5
947	Kansas	Republic County	0	0.0
948	Kansas	Rice County	0	0.0
949	Kansas	Riley County	3	4.0	10.1
950	Kansas	Rooks County	0	0.0
951	Kansas	Rush County	1	35.0	5.5
952	Kansas	Russell County	0	0.0
953	Kansas	Saline County	20	37.0	11.4
954	Kansas	Scott County	0	0.0
955	Kansas	Sedgwick County	349	67.0	14.7
956	Kansas	Seward County	10	45.0	7.2
957	Kansas	Shawnee County	84	47.0	14.1
958	Kansas	Sheridan County	0	0.0
959	Kansas	Sherman County	0	0.0
960	Kansas	Smith County	0	0.0
961	Kansas	Stafford County	0	0.0
962	Kansas	Stanton County	0	0.0
963	Kansas	Stevens County	0	0.0
964	Kansas	Sumner County	5	22.0	4.0
965	Kansas	Thomas County	1	13.0	7.1
966	Kansas	Trego County	0	0.0
967	Kansas	Wabaunsee County	0	0.0
968	Kansas	Wallace County	1	65.0	6.9
969	Kansas	Washington County	0	0.0
970	Kansas	Wichita County	0	0.0
971	Kansas	Wilson County	1	11.0	7.0
972	Kansas	Woodson County	0	0.0
973	Kansas	Wyandotte County	226	134.0	40.4
974	Kentucky		1865	41.0	22.2
975	Kentucky	Adair County	0	0.0
976	Kentucky	Allen County	3	15.0	2.9
977	Kentucky	Anderson County	2	8.0	7.6
978	Kentucky	Ballard County	1	13.0	13.8
979	Kentucky	Barren County	15	34.0	4.6
980	Kentucky	Bath County	1	8.0	15.1
981	Kentucky	Bell County	2	8.0	7.7
982	Kentucky	Boone County	218	162.0	23.4
983	Kentucky	Bourbon County	9	44.0	8.1
984	Kentucky	Boyd County	33	68.0	6.5
985	Kentucky	Boyle County	15	49.0	9.7
986	Kentucky	Bracken County	0	0.0
987	Kentucky	Breathitt County	1	7.0	8.8
988	Kentucky	Breckinridge County	1	5.0	6.7
989	Kentucky	Bullitt County	22	27.0	8.6
990	Kentucky	Butler County	4	32.0	6.3
991	Kentucky	Caldwell County	4	32.0	5.8
992	Kentucky	Calloway County	6	16.0	4.1
993	Kentucky	Campbell County	34	37.0	26.0
994	Kentucky	Carlisle County	0	0.0
995	Kentucky	Carroll County	6	56.0	14.6
996	Kentucky	Carter County	1	4.0	10.7
997	Kentucky	Casey County	1	6.0	8.5
998	Kentucky	Christian County	22	30.0	5.8
999	Kentucky	Clark County	18	49.0	7.5
1000	Kentucky	Clay County	1	5.0	6.9
1001	Kentucky	Clinton County	1	11.0	6.0
1002	Kentucky	Crittenden County	0	0.0
1003	Kentucky	Cumberland County	2	33.0	7.1
1004	Kentucky	Daviess County	12	12.0	10.8
1005	Kentucky	Edmonson County	0	0.0
1006	Kentucky	Elliott County	0	0.0
1007	Kentucky	Estill County	0	0.0
1008	Kentucky	Fayette County	195	61.0	23.2
1009	Kentucky	Fleming County	1	7.0	12.0
1010	Kentucky	Floyd County	0	0.0
1011	Kentucky	Franklin County	23	45.0	5.6
1012	Kentucky	Fulton County	3	46.0	10.9
1013	Kentucky	Gallatin County	2	23.0	11.4
1014	Kentucky	Garrard County	0	0.0
1015	Kentucky	Grant County	4	16.0	2.8
1016	Kentucky	Graves County	7	19.0	3.1
1017	Kentucky	Grayson County	4	15.0	6.6
1018	Kentucky	Green County	2	18.0	8.1
1019	Kentucky	Greenup County	8	22.0	11.0
1020	Kentucky	Hancock County	1	11.0	21.4
1021	Kentucky	Hardin County	25	23.0	5.4
1022	Kentucky	Harlan County	0	0.0
1023	Kentucky	Harrison County	3	16.0	3.4
1024	Kentucky	Hart County	4	21.0	10.5
1025	Kentucky	Henderson County	10	22.0	6.7
1026	Kentucky	Henry County	2	13.0	3.2
1027	Kentucky	Hickman County	1	22.0	4.2
1028	Kentucky	Hopkins County	9	20.0	4.4
1029	Kentucky	Jackson County	0	0.0
1030	Kentucky	Jefferson County	738	95.0	30.7
1031	Kentucky	Jessamine County	16	30.0	2.8
1032	Kentucky	Johnson County	1	4.0	18.0
1033	Kentucky	Kenton County	82	49.0	29.7
1034	Kentucky	Knott County	0	0.0
1035	Kentucky	Knox County	2	7.0	9.4
1036	Kentucky	Larue County	0	0.0
1037	Kentucky	Laurel County	9	14.0	13.1
1038	Kentucky	Lawrence County	0	0.0
1039	Kentucky	Lee County	1	14.0	13.5
1040	Kentucky	Leslie County	0	0.0
1041	Kentucky	Letcher County	1	5.0	13.4
1042	Kentucky	Lewis County	0	0.0
1043	Kentucky	Lincoln County	3	12.0	5.5
1044	Kentucky	Livingston County	0	0.0
1045	Kentucky	Logan County	7	26.0	3.7
1046	Kentucky	Lyon County	2	23.0	6.9
1047	Kentucky	McCracken County	18	27.0	19.7
1048	Kentucky	McCreary County	0	0.0
1049	Kentucky	McLean County	0	0.0
1050	Kentucky	Madison County	14	15.0	10.3
1051	Kentucky	Magoffin County	2	17.0	6.8
1052	Kentucky	Marion County	10	51.0	4.0
1053	Kentucky	Marshall County	2	6.0	7.7
1054	Kentucky	Martin County	0	0.0
1055	Kentucky	Mason County	12	70.0	20.6
1056	Kentucky	Meade County	1	3.0	9.2
1057	Kentucky	Menifee County	0	0.0
1058	Kentucky	Mercer County	9	40.0	6.7
1059	Kentucky	Metcalfe County	1	10.0	10.5
1060	Kentucky	Monroe County	2	18.0	8.3
1061	Kentucky	Montgomery County	9	32.0	4.3
1062	Kentucky	Morgan County	0	0.0
1063	Kentucky	Muhlenberg County	2	6.0	10.6
1064	Kentucky	Nelson County	10	22.0	6.6
1065	Kentucky	Nicholas County	0	0.0
1066	Kentucky	Ohio County	3	13.0	4.0
1067	Kentucky	Oldham County	8	12.0	3.5
1068	Kentucky	Owen County	0	0.0
1069	Kentucky	Owsley County	0	0.0
1070	Kentucky	Pendleton County	4	27.0	3.6
1071	Kentucky	Perry County	3	11.0	6.5
1072	Kentucky	Pike County	0	0.0
1073	Kentucky	Powell County	1	8.0	14.4
1074	Kentucky	Pulaski County	6	9.0	5.5
1075	Kentucky	Robertson County	0	0.0
1076	Kentucky	Rockcastle County	1	6.0	9.3
1077	Kentucky	Rowan County	2	8.0	12.8
1078	Kentucky	Russell County	1	6.0	9.5
1079	Kentucky	Scott County	15	27.0	8.1
1080	Kentucky	Shelby County	35	74.0	6.6
1081	Kentucky	Simpson County	14	72.0	4.3
1082	Kentucky	Spencer County	0	0.0
1083	Kentucky	Taylor County	7	27.0	6.9
1084	Kentucky	Todd County	2	16.0	5.2
1085	Kentucky	Trigg County	3	21.0	8.5
1086	Kentucky	Trimble County	0	0.0
1087	Kentucky	Union County	0	0.0
1088	Kentucky	Warren County	50	38.0	15.4
1089	Kentucky	Washington County	5	42.0	8.2
1090	Kentucky	Wayne County	3	15.0	7.0
1091	Kentucky	Webster County	1	8.0	4.9
1092	Kentucky	Whitley County	0	0.0
1093	Kentucky	Wolfe County	0	0.0
1094	Kentucky	Woodford County	8	30.0	7.8
1095	Louisiana		1240	27.0	34.3
1096	Louisiana	Acadia Parish	6	10.0	4.6
1097	Louisiana	Allen Parish	0	0.0
1098	Louisiana	Ascension Parish	21	17.0	20.8
1099	Louisiana	Assumption Parish	3	14.0	3.7
1100	Louisiana	Avoyelles Parish	4	10.0	4.4
1101	Louisiana	Beauregard Parish	3	8.0	18.2
1102	Louisiana	Bienville Parish	3	23.0	6.2
1103	Louisiana	Bossier Parish	28	22.0	16.8
1104	Louisiana	Caddo Parish	101	42.0	21.2
1105	Louisiana	Calcasieu Parish	33	16.0	55.2
1106	Louisiana	Caldwell Parish	0	0.0
1107	Louisiana	Cameron Parish	1	18.0	18.0
1108	Louisiana	Catahoula Parish	1	11.0	5.9
1109	Louisiana	Claiborne Parish	2	14.0	6.7
1110	Louisiana	Concordia Parish	1	5.0	15.6
1111	Louisiana	De Soto Parish	6	22.0	4.0
1112	Louisiana	East Baton Rouge Parish	141	31.0	39.3
1113	Louisiana	East Carroll Parish	0	0.0
1114	Louisiana	East Feliciana Parish	3	15.0	7.2
1115	Louisiana	Evangeline Parish	0	0.0
1116	Louisiana	Franklin Parish	1	5.0	8.1
1117	Louisiana	Grant Parish	0	0.0
1118	Louisiana	Iberia Parish	28	40.0	5.7
1119	Louisiana	Iberville Parish	5	16.0	30.8
1120	Louisiana	Jackson Parish	1	7.0	21.1
1121	Louisiana	Jefferson Parish	273	62.0	53.6
1122	Louisiana	Jefferson Davis Parish	3	9.0	10.9
1123	Louisiana	Lafayette Parish	60	25.0	13.4
1124	Louisiana	Lafourche Parish	11	11.0	5.6
1125	Louisiana	LaSalle Parish	1	7.0	7.0
1126	Louisiana	Lincoln Parish	4	8.0	5.1
1127	Louisiana	Livingston Parish	9	6.0	3.2
1128	Louisiana	Madison Parish	0	0.0
1129	Louisiana	Morehouse Parish	3	12.0	5.3
1130	Louisiana	Natchitoches Parish	1	3.0	18.2
1131	Louisiana	Orleans Parish	179	47.0	51.7
1132	Louisiana	Ouachita Parish	49	31.0	19.4
1133	Louisiana	Plaquemines Parish	17	72.0	27.0
1134	Louisiana	Pointe Coupee Parish	1	5.0	19.7
1135	Louisiana	Rapides Parish	31	24.0	11.6
1136	Louisiana	Red River Parish	0	0.0
1137	Louisiana	Richland Parish	0	0.0
1138	Louisiana	Sabine Parish	1	4.0	7.7
1139	Louisiana	St. Bernard Parish	3	7.0	48.4
1140	Louisiana	St. Charles Parish	41	78.0	22.8
1141	Louisiana	St. Helena Parish	0	0.0
1142	Louisiana	St. James Parish	3	15.0	14.4
1143	Louisiana	St. John the Baptist Parish	11	26.0	22.0
1144	Louisiana	St. Landry Parish	4	5.0	4.5
1145	Louisiana	St. Martin Parish	11	21.0	6.3
1146	Louisiana	St. Mary Parish	14	28.0	3.2
1147	Louisiana	St. Tammany Parish	27	10.0	4.7
1148	Louisiana	Tangipahoa Parish	31	23.0	12.0
1149	Louisiana	Tensas Parish	0	0.0
1150	Louisiana	Terrebonne Parish	26	24.0	9.8
1151	Louisiana	Union Parish	2	9.0	12.4
1152	Louisiana	Vermilion Parish	3	5.0	5.5
1153	Louisiana	Vernon Parish	1	2.0	11.7
1154	Louisiana	Washington Parish	2	4.0	32.6
1155	Louisiana	Webster Parish	7	19.0	7.9
1156	Louisiana	West Baton Rouge Parish	12	44.0	56.4
1157	Louisiana	West Carroll Parish	5	50.0	3.1
1158	Louisiana	West Feliciana Parish	2	13.0	15.6
1159	Louisiana	Winn Parish	0	0.0
1160	Maine		398	29.0	11.5
1161	Maine	Androscoggin County	55	50.0	14.2
1162	Maine	Aroostook County	4	6.0	17.0
1163	Maine	Cumberland County	143	48.0	20.1
1164	Maine	Franklin County	4	14.0	9.2
1165	Maine	Hancock County	4	7.0	8.0
1166	Maine	Kennebec County	39	32.0	6.2
1167	Maine	Knox County	6	15.0	8.3
1168	Maine	Lincoln County	3	9.0	7.0
1169	Maine	Oxford County	14	24.0	4.3
1170	Maine	Penobscot County	39	26.0	16.1
1171	Maine	Piscataquis County	4	24.0	5.2
1172	Maine	Sagadahoc County	2	5.0	12.6
1173	Maine	Somerset County	11	22.0	8.1
1174	Maine	Waldo County	6	15.0	4.2
1175	Maine	Washington County	1	3.0	15.6
1176	Maine	York County	63	30.0	3.9
1177	Maryland		2561	42.0	18.4
1178	Maryland	Allegany County	16	23.0	20.2
1179	Maryland	Anne Arundel County	167	29.0	22.7
1180	Maryland	Baltimore County	308	36.0	19.1
1181	Maryland	Calvert County	14	15.0	5.0
1182	Maryland	Caroline County	20	60.0	1.8
1183	Maryland	Carroll County	62	36.0	1.8
1184	Maryland	Cecil County	33	32.0	4.7
1185	Maryland	Charles County	33	20.0	3.9
1186	Maryland	Dorchester County	19	58.0	2.3
1187	Maryland	Frederick County	103	39.0	13.3
1188	Maryland	Garrett County	3	10.0	5.2
1189	Maryland	Harford County	91	35.0	5.2
1190	Maryland	Howard County	244	74.0	19.4
1191	Maryland	Kent County	3	16.0	5.0
1192	Maryland	Montgomery County	205	19.0	5.9
1193	Maryland	Prince George's County	562	59.0	14.0
1194	Maryland	Queen Anne's County	17	34.0	1.1
1195	Maryland	St. Mary's County	8	7.0	1.2
1196	Maryland	Somerset County	7	28.0	1.6
1197	Maryland	Talbot County	18	48.0	2.1
1198	Maryland	Washington County	112	73.0	17.1
1199	Maryland	Wicomico County	41	40.0	5.0
1200	Maryland	Worcester County	8	15.0	2.8
1201	Maryland	Baltimore city	467	79.0	43.9
1202	Massachusetts		2861	41.0	12.6
1203	Massachusetts	Barnstable County	30	13.0	3.7
1204	Massachusetts	Berkshire County	69	53.0	2.5
1205	Massachusetts	Bristol County	273	47.0	5.0
1206	Massachusetts	Dukes County	0	0.0
1207	Massachusetts	Essex County	305	38.0	9.5
1208	Massachusetts	Franklin County	26	37.0	5.6
1209	Massachusetts	Hampden County	208	45.0	9.7
1210	Massachusetts	Hampshire County	43	27.0	4.6
1211	Massachusetts	Middlesex County	615	38.0	18.9
1212	Massachusetts	Nantucket County	0	0.0
1213	Massachusetts	Norfolk County	392	54.0	16.1
1214	Massachusetts	Plymouth County	228	43.0	8.1
1215	Massachusetts	Suffolk County	203	26.0	45.8
1216	Massachusetts	Worcester County	469	55.0	11.8
1217	Michigan		5654	56.0	12.8
1218	Michigan	Alcona County	1	10.0	26.4
1219	Michigan	Alger County	1	11.0	10.4
1220	Michigan	Allegan County	44	37.0	4.4
1221	Michigan	Alpena County	1	3.0	37.2
1222	Michigan	Antrim County	3	13.0	14.1
1223	Michigan	Arenac County	2	13.0	10.2
1224	Michigan	Baraga County	0	0.0
1225	Michigan	Barry County	10	16.0	4.4
1226	Michigan	Bay County	30	29.0	17.9
1227	Michigan	Benzie County	2	11.0	9.5
1228	Michigan	Berrien County	73	47.0	4.3
1229	Michigan	Branch County	16	36.0	6.7
1230	Michigan	Calhoun County	47	35.0	8.1
1231	Michigan	Cass County	17	33.0	4.1
1232	Michigan	Charlevoix County	8	31.0	14.8
1233	Michigan	Cheboygan County	5	19.0	11.2
1234	Michigan	Chippewa County	0	0.0
1235	Michigan	Clare County	0	0.0
1236	Michigan	Clinton County	23	29.0	18.6
1237	Michigan	Crawford County	1	8.0	18.8
1238	Michigan	Delta County	3	8.0	13.5
1239	Michigan	Dickinson County	8	31.0	22.7
1240	Michigan	Eaton County	57	52.0	16.2
1241	Michigan	Emmet County	4	12.0	10.7
1242	Michigan	Genesee County	130	32.0	7.2
1243	Michigan	Gladwin County	4	16.0	7.4
1244	Michigan	Gogebic County	1	7.0	17.9
1245	Michigan	Grand Traverse County	35	37.0	11.0
1246	Michigan	Gratiot County	8	19.0	6.4
1247	Michigan	Hillsdale County	19	42.0	2.7
1248	Michigan	Houghton County	3	8.0	10.0
1249	Michigan	Huron County	3	10.0	5.3
1250	Michigan	Ingham County	152	53.0	11.2
1251	Michigan	Ionia County	17	26.0	5.8
1252	Michigan	Iosco County	4	16.0	7.8
1253	Michigan	Iron County	0	0.0
1254	Michigan	Isabella County	9	14.0	7.6
1255	Michigan	Jackson County	88	55.0	12.1
1256	Michigan	Kalamazoo County	81	31.0	8.7
1257	Michigan	Kalkaska County	3	17.0	6.7
1258	Michigan	Kent County	498	76.0	14.5
1259	Michigan	Keweenaw County	0	0.0
1260	Michigan	Lake County	0	0.0
1261	Michigan	Lapeer County	36	41.0	3.7
1262	Michigan	Leelanau County	2	9.0	8.8
1263	Michigan	Lenawee County	30	30.0	3.7
1264	Michigan	Livingston County	106	55.0	5.1
1265	Michigan	Luce County	0	0.0
1266	Michigan	Mackinac County	0	0.0
1267	Michigan	Macomb County	836	95.0	12.8
1268	Michigan	Manistee County	4	16.0	10.7
1269	Michigan	Marquette County	7	11.0	32.0
1270	Michigan	Mason County	5	17.0	8.2
1271	Michigan	Mecosta County	5	12.0	6.6
1272	Michigan	Menominee County	4	17.0	6.6
1273	Michigan	Midland County	16	19.0	40.3
1274	Michigan	Missaukee County	0	0.0
1275	Michigan	Monroe County	47	31.0	14.6
1276	Michigan	Montcalm County	17	26.0	5.9
1277	Michigan	Montmorency County	1	11.0	23.9
1278	Michigan	Muskegon County	160	91.0	9.1
1279	Michigan	Newaygo County	5	10.0	9.5
1280	Michigan	Oakland County	1082	85.0	10.8
1281	Michigan	Oceana County	2	8.0	5.0
1282	Michigan	Ogemaw County	4	19.0	11.3
1283	Michigan	Ontonagon County	0	0.0
1284	Michigan	Osceola County	7	31.0	13.2
1285	Michigan	Oscoda County	0	0.0
1286	Michigan	Otsego County	4	16.0	12.4
1287	Michigan	Ottawa County	138	47.0	5.8
1288	Michigan	Presque Isle County	0	0.0
1289	Michigan	Roscommon County	6	26.0	6.6
1290	Michigan	Saginaw County	55	29.0	6.1
1291	Michigan	St. Clair County	67	42.0	36.8
1292	Michigan	St. Joseph County	28	46.0	3.7
1293	Michigan	Sanilac County	9	22.0	6.3
1294	Michigan	Schoolcraft County	0	0.0
1295	Michigan	Shiawassee County	25	37.0	2.1
1296	Michigan	Tuscola County	4	8.0	6.3
1297	Michigan	Van Buren County	20	26.0	2.7
1298	Michigan	Washtenaw County	152	41.0	7.0
1299	Michigan	Wayne County	1350	75.0	22.1
1300	Michigan	Wexford County	9	27.0	15.0
1301	Minnesota		1802	32.0	14.5
1302	Minnesota	Aitkin County	1	6.0	13.9
1303	Minnesota	Anoka County	132	37.0	10.3
1304	Minnesota	Becker County	8	23.0	13.2
1305	Minnesota	Beltrami County	3	7.0	11.0
1306	Minnesota	Benton County	31	75.0	9.6
1307	Minnesota	Big Stone County	1	19.0	10.2
1308	Minnesota	Blue Earth County	26	38.0	17.7
1309	Minnesota	Brown County	7	27.0	8.5
1310	Minnesota	Carlton County	2	6.0	29.2
1311	Minnesota	Carver County	35	33.0	11.7
1312	Minnesota	Cass County	2	7.0	17.3
1313	Minnesota	Chippewa County	3	24.0	9.6
1314	Minnesota	Chisago County	28	50.0	5.9
1315	Minnesota	Clay County	11	17.0	19.2
1316	Minnesota	Clearwater County	0	0.0
1317	Minnesota	Cook County	0	0.0
1318	Minnesota	Cottonwood County	6	52.0	6.1
1319	Minnesota	Crow Wing County	22	33.0	18.6
1320	Minnesota	Dakota County	206	47.0	9.3
1321	Minnesota	Dodge County	3	14.0	5.4
1322	Minnesota	Douglas County	7	18.0	6.7
1323	Minnesota	Faribault County	0	0.0
1324	Minnesota	Fillmore County	3	14.0	6.7
1325	Minnesota	Freeborn County	15	49.0	7.5
1326	Minnesota	Goodhue County	12	25.0	2.6
1327	Minnesota	Grant County	1	17.0	11.5
1328	Minnesota	Hennepin County	475	37.0	25.4
1329	Minnesota	Houston County	0	0.0
1330	Minnesota	Hubbard County	1	5.0	9.0
1331	Minnesota	Isanti County	15	37.0	8.4
1332	Minnesota	Itasca County	1	2.0	36.6
1333	Minnesota	Jackson County	1	10.0	16.6
1334	Minnesota	Kanabec County	2	12.0	10.9
1335	Minnesota	Kandiyohi County	6	14.0	6.1
1336	Minnesota	Kittson County	0	0.0
1337	Minnesota	Koochiching County	1	8.0	39.1
1338	Minnesota	Lac qui Parle County	0	0.0
1339	Minnesota	Lake County	3	28.0	13.6
1340	Minnesota	Lake of the Woods County	1	27.0	27.8
1341	Minnesota	Le Sueur County	7	25.0	7.1
1342	Minnesota	Lincoln County	0	0.0
1343	Minnesota	Lyon County	5	20.0	8.4
1344	Minnesota	McLeod County	15	41.0	6.7
1345	Minnesota	Mahnomen County	0	0.0
1346	Minnesota	Marshall County	0	0.0
1347	Minnesota	Martin County	5	25.0	16.0
1348	Minnesota	Meeker County	11	47.0	4.8
1349	Minnesota	Mille Lacs County	4	15.0	10.6
1350	Minnesota	Morrison County	4	12.0	16.5
1351	Minnesota	Mower County	5	13.0	4.1
1352	Minnesota	Murray County	0	0.0
1353	Minnesota	Nicollet County	10	29.0	14.8
1354	Minnesota	Nobles County	1	4.0	8.6
1355	Minnesota	Norman County	0	0.0
1356	Minnesota	Olmsted County	42	26.0	6.0
1357	Minnesota	Otter Tail County	11	18.0	4.2
1358	Minnesota	Pennington County	1	7.0	15.9
1359	Minnesota	Pine County	0	0.0
1360	Minnesota	Pipestone County	2	21.0	12.8
1361	Minnesota	Polk County	8	26.0	6.8
1362	Minnesota	Pope County	1	9.0	10.2
1363	Minnesota	Ramsey County	194	35.0	23.9
1364	Minnesota	Red Lake County	0	0.0
1365	Minnesota	Redwood County	2	13.0	19.2
1366	Minnesota	Renville County	4	27.0	14.5
1367	Minnesota	Rice County	14	21.0	3.4
1368	Minnesota	Rock County	1	10.0	11.3
1369	Minnesota	Roseau County	0	0.0
1370	Minnesota	St. Louis County	49	24.0	30.8
1371	Minnesota	Scott County	73	49.0	12.9
1372	Minnesota	Sherburne County	55	57.0	16.8
1373	Minnesota	Sibley County	2	13.0	4.0
1374	Minnesota	Stearns County	65	41.0	5.2
1375	Minnesota	Steele County	22	59.0	14.9
1376	Minnesota	Stevens County	1	10.0	12.4
1377	Minnesota	Swift County	1	10.0	10.2
1378	Minnesota	Todd County	0	0.0
1379	Minnesota	Traverse County	0	0.0
1380	Minnesota	Wabasha County	3	14.0	9.8
1381	Minnesota	Wadena County	0	0.0
1382	Minnesota	Waseca County	4	21.0	9.3
1383	Minnesota	Washington County	43	16.0	10.0
1384	Minnesota	Watonwan County	4	36.0	11.1
1385	Minnesota	Wilkin County	0	0.0
1386	Minnesota	Winona County	8	16.0	13.4
1387	Minnesota	Wright County	53	38.0	8.9
1388	Minnesota	Yellow Medicine County	1	10.0	16.5
1389	Mississippi		673	23.0	10.3
1390	Mississippi	Adams County	4	13.0	11.7
1391	Mississippi	Alcorn County	6	17.0	19.2
1392	Mississippi	Amite County	1	8.0	7.1
1393	Mississippi	Attala County	5	28.0	18.8
1394	Mississippi	Benton County	0	0.0
1395	Mississippi	Bolivar County	2	6.0	5.1
1396	Mississippi	Calhoun County	0	0.0
1397	Mississippi	Carroll County	0	0.0
1398	Mississippi	Chickasaw County	6	35.0	4.8
1399	Mississippi	Choctaw County	0	0.0
1400	Mississippi	Claiborne County	0	0.0
1401	Mississippi	Clarke County	7	45.0	9.7
1402	Mississippi	Clay County	5	27.0	6.5
1403	Mississippi	Coahoma County	5	23.0	8.4
1404	Mississippi	Copiah County	6	21.0	7.0
1405	Mississippi	Covington County	6	32.0	4.9
1406	Mississippi	DeSoto County	111	61.0	10.9
1407	Mississippi	Forrest County	21	27.0	11.7
1408	Mississippi	Franklin County	1	13.0	13.0
1409	Mississippi	George County	1	4.0	15.5
1410	Mississippi	Greene County	1	7.0	6.6
1411	Mississippi	Grenada County	2	9.0	7.9
1412	Mississippi	Hancock County	9	20.0	6.5
1413	Mississippi	Harrison County	40	19.0	18.3
1414	Mississippi	Hinds County	85	37.0	21.7
1415	Mississippi	Holmes County	2	12.0	7.4
1416	Mississippi	Humphreys County	1	13.0	9.8
1417	Mississippi	Issaquena County	0	0.0
1418	Mississippi	Itawamba County	4	17.0	6.1
1419	Mississippi	Jackson County	21	15.0	23.3
1420	Mississippi	Jasper County	1	6.0	7.7
1421	Mississippi	Jefferson County	0	0.0
1422	Mississippi	Jefferson Davis County	2	18.0	13.5
1423	Mississippi	Jones County	13	19.0	8.2
1424	Mississippi	Kemper County	0	0.0
1425	Mississippi	Lafayette County	5	9.0	11.0
1426	Mississippi	Lamar County	9	14.0	6.2
1427	Mississippi	Lauderdale County	13	18.0	8.9
1428	Mississippi	Lawrence County	0	0.0
1429	Mississippi	Leake County	5	23.0	7.4
1430	Mississippi	Lee County	50	60.0	9.2
1431	Mississippi	Leflore County	5	18.0	11.3
1432	Mississippi	Lincoln County	1	3.0	13.5
1433	Mississippi	Lowndes County	8	14.0	13.7
1434	Mississippi	Madison County	26	24.0	5.6
1435	Mississippi	Marion County	2	8.0	13.8
1436	Mississippi	Marshall County	12	35.0	4.0
1437	Mississippi	Monroe County	4	12.0	4.2
1438	Mississippi	Montgomery County	0	0.0
1439	Mississippi	Neshoba County	1	3.0	12.2
1440	Mississippi	Newton County	3	14.0	10.0
1441	Mississippi	Noxubee County	1	10.0	7.8
1442	Mississippi	Oktibbeha County	3	6.0	6.6
1443	Mississippi	Panola County	15	45.0	8.2
1444	Mississippi	Pearl River County	7	13.0	10.2
1445	Mississippi	Perry County	0	0.0
1446	Mississippi	Pike County	7	17.0	7.4
1447	Mississippi	Pontotoc County	12	39.0	6.8
1448	Mississippi	Prentiss County	6	24.0	5.4
1449	Mississippi	Quitman County	3	47.0	3.8
1450	Mississippi	Rankin County	47	30.0	19.5
1451	Mississippi	Scott County	6	21.0	9.5
1452	Mississippi	Sharkey County	0	0.0
1453	Mississippi	Simpson County	2	8.0	13.1
1454	Mississippi	Smith County	1	7.0	12.7
1455	Mississippi	Stone County	2	11.0	7.9
1456	Mississippi	Sunflower County	6	23.0	4.8
1457	Mississippi	Tallahatchie County	0	0.0
1458	Mississippi	Tate County	2	7.0	8.4
1459	Mississippi	Tippah County	1	5.0	10.7
1460	Mississippi	Tishomingo County	7	37.0	5.3
1461	Mississippi	Tunica County	5	50.0	2.4
1462	Mississippi	Union County	6	22.0	5.7
1463	Mississippi	Walthall County	1	7.0	9.6
1464	Mississippi	Warren County	14	31.0	15.0
1465	Mississippi	Washington County	3	7.0	12.4
1466	Mississippi	Wayne County	0	0.0
1467	Mississippi	Webster County	4	40.0	3.9
1468	Mississippi	Wilkinson County	0	0.0
1469	Mississippi	Winston County	0	0.0
1470	Mississippi	Yalobusha County	0	0.0
1471	Mississippi	Yazoo County	0	0.0
1472	Missouri		3515	57.0	26.0
1473	Missouri	Adair County	2	8.0	7.4
1474	Missouri	Andrew County	3	17.0	4.5
1475	Missouri	Atchison County	0	0.0
1476	Missouri	Audrain County	7	28.0	6.2
1477	Missouri	Barry County	2	6.0	12.3
1478	Missouri	Barton County	4	34.0	9.1
1479	Missouri	Bates County	6	37.0	9.4
1480	Missouri	Benton County	1	5.0	10.3
1481	Missouri	Bollinger County	0	0.0
1482	Missouri	Boone County	22	12.0	16.7
1483	Missouri	Buchanan County	49	57.0	15.1
1484	Missouri	Butler County	5	12.0	4.9
1485	Missouri	Caldwell County	2	23.0	6.2
1486	Missouri	Callaway County	3	7.0	11.2
1487	Missouri	Camden County	2	5.0	12.5
1488	Missouri	Cape Girardeau County	27	33.0	14.3
1489	Missouri	Carroll County	3	35.0	5.3
1490	Missouri	Carter County	0	0.0
1491	Missouri	Cass County	12	11.0	7.6
1492	Missouri	Cedar County	0	0.0
1493	Missouri	Chariton County	3	40.0	6.1
1494	Missouri	Christian County	23	26.0	10.8
1495	Missouri	Clark County	0	0.0
1496	Missouri	Clay County	300	120.0	36.0
1497	Missouri	Clinton County	3	14.0	9.0
1498	Missouri	Cole County	27	35.0	12.7
1499	Missouri	Cooper County	5	29.0	9.0
1500	Missouri	Crawford County	9	39.0	7.6
1501	Missouri	Dade County	1	13.0	5.6
1502	Missouri	Dallas County	3	18.0	8.1
1503	Missouri	Daviess County	0	0.0
1504	Missouri	DeKalb County	2	17.0	9.1
1505	Missouri	Dent County	3	21.0	9.6
1506	Missouri	Douglas County	0	0.0
1507	Missouri	Dunklin County	4	14.0	2.3
1508	Missouri	Franklin County	78	75.0	5.0
1509	Missouri	Gasconade County	8	54.0	4.7
1510	Missouri	Gentry County	2	32.0	3.3
1511	Missouri	Greene County	183	62.0	24.5
1512	Missouri	Grundy County	1	10.0	9.6
1513	Missouri	Harrison County	0	0.0
1514	Missouri	Henry County	3	14.0	6.1
1515	Missouri	Hickory County	0	0.0
1516	Missouri	Holt County	1	23.0	12.6
1517	Missouri	Howard County	1	10.0	8.4
1518	Missouri	Howell County	5	13.0	7.6
1519	Missouri	Iron County	1	10.0	9.4
1520	Missouri	Jackson County	659	92.0	40.5
1521	Missouri	Jasper County	36	29.0	16.3
1522	Missouri	Jefferson County	47	21.0	6.6
1523	Missouri	Johnson County	4	7.0	7.8
1524	Missouri	Knox County	0	0.0
1525	Missouri	Laclede County	4	11.0	9.8
1526	Missouri	Lafayette County	8	24.0	7.9
1527	Missouri	Lawrence County	2	5.0	9.7
1528	Missouri	Lewis County	0	0.0
1529	Missouri	Lincoln County	9	15.0	5.5
1530	Missouri	Linn County	3	25.0	6.2
1531	Missouri	Livingston County	4	27.0	6.3
1532	Missouri	McDonald County	3	13.0	3.6
1533	Missouri	Macon County	3	20.0	8.2
1534	Missouri	Madison County	2	16.0	13.4
1535	Missouri	Maries County	0	0.0
1536	Missouri	Marion County	1	4.0	13.4
1537	Missouri	Mercer County	0	0.0
1538	Missouri	Miller County	5	20.0	6.1
1539	Missouri	Mississippi County	0	0.0
1540	Missouri	Moniteau County	3	19.0	5.5
1541	Missouri	Monroe County	0	0.0
1542	Missouri	Montgomery County	9	79.0	6.9
1543	Missouri	Morgan County	1	5.0	4.6
1544	Missouri	New Madrid County	5	30.0	15.3
1545	Missouri	Newton County	9	15.0	6.9
1546	Missouri	Nodaway County	2	9.0	8.8
1547	Missouri	Oregon County	0	0.0
1548	Missouri	Osage County	1	7.0	15.9
1549	Missouri	Ozark County	0	0.0
1550	Missouri	Pemiscot County	2	13.0	7.4
1551	Missouri	Perry County	1	5.0	6.0
1552	Missouri	Pettis County	18	42.0	10.0
1553	Missouri	Phelps County	6	13.0	8.7
1554	Missouri	Pike County	3	17.0	9.7
1555	Missouri	Platte County	81	77.0	14.3
1556	Missouri	Polk County	7	22.0	13.6
1557	Missouri	Pulaski County	1	2.0	10.9
1558	Missouri	Putnam County	0	0.0
1559	Missouri	Ralls County	0	0.0
1560	Missouri	Randolph County	6	24.0	8.5
1561	Missouri	Ray County	3	13.0	5.6
1562	Missouri	Reynolds County	1	16.0	15.4
1563	Missouri	Ripley County	0	0.0
1564	Missouri	St. Charles County	195	48.0	12.4
1565	Missouri	St. Clair County	1	11.0	8.8
1566	Missouri	Ste. Genevieve County	6	33.0	35.9
1567	Missouri	St. Francois County	8	12.0	12.2
1568	Missouri	St. Louis County	943	94.0	17.3
1569	Missouri	Saline County	4	17.0	5.2
1570	Missouri	Schuyler County	0	0.0
1571	Missouri	Scotland County	0	0.0
1572	Missouri	Scott County	13	34.0	12.3
1573	Missouri	Shannon County	0	0.0
1574	Missouri	Shelby County	1	16.0	10.5
1575	Missouri	Stoddard County	2	7.0	4.4
1576	Missouri	Stone County	4	13.0	4.0
1577	Missouri	Sullivan County	0	0.0
1578	Missouri	Taney County	8	14.0	11.6
1579	Missouri	Texas County	1	4.0	13.0
1580	Missouri	Vernon County	4	20.0	14.4
1581	Missouri	Warren County	17	49.0	11.9
1582	Missouri	Washington County	3	13.0	5.8
1583	Missouri	Wayne County	0	0.0
1584	Missouri	Webster County	5	13.0	19.5
1585	Missouri	Worth County	0	0.0
1586	Missouri	Wright County	2	11.0	7.7
1587	Missouri	St. Louis city	533	176.0	40.1
1588	Montana		190	18.0	31.2
1589	Montana	Beaverhead County	2	21.0	18.5
1590	Montana	Big Horn County	0	0.0
1591	Montana	Blaine County	0	0.0
1592	Montana	Broadwater County	0	0.0
1593	Montana	Carbon County	2	19.0	9.4
1594	Montana	Carter County	0	0.0
1595	Montana	Cascade County	11	13.0	36.3
1596	Montana	Chouteau County	0	0.0
1597	Montana	Custer County	2	17.0	20.1
1598	Montana	Daniels County	0	0.0
1599	Montana	Dawson County	0	0.0
1600	Montana	Deer Lodge County	1	11.0	36.6
1601	Montana	Fallon County	0	0.0
1602	Montana	Fergus County	1	9.0	27.0
1603	Montana	Flathead County	9	9.0	16.8
1604	Montana	Gallatin County	27	23.0	14.6
1605	Montana	Garfield County	0	0.0
1606	Montana	Glacier County	0	0.0
1607	Montana	Golden Valley County	0	0.0
1608	Montana	Granite County	0	0.0
1609	Montana	Hill County	1	6.0	19.3
1610	Montana	Jefferson County	0	0.0
1611	Montana	Judith Basin County	0	0.0
1612	Montana	Lake County	3	10.0	23.2
1613	Montana	Lewis and Clark County	9	13.0	22.6
1614	Montana	Liberty County	0	0.0
1615	Montana	Lincoln County	3	15.0	65.9
1616	Montana	McCone County	0	0.0
1617	Montana	Madison County	1	12.0	10.7
1618	Montana	Meagher County	0	0.0
1619	Montana	Mineral County	0	0.0
1620	Montana	Missoula County	22	19.0	45.6
1621	Montana	Musselshell County	0	0.0
1622	Montana	Park County	1	6.0	15.1
1623	Montana	Petroleum County	0	0.0
1624	Montana	Phillips County	1	24.0	13.8
1625	Montana	Pondera County	0	0.0
1626	Montana	Powder River County	0	0.0
1627	Montana	Powell County	0	0.0
1628	Montana	Prairie County	0	0.0
1629	Montana	Ravalli County	5	11.0	20.2
1630	Montana	Richland County	4	35.0	16.3
1631	Montana	Roosevelt County	0	0.0
1632	Montana	Rosebud County	0	0.0
1633	Montana	Sanders County	3	24.0	20.1
1634	Montana	Sheridan County	1	28.0	16.3
1635	Montana	Silver Bow County	5	14.0	40.6
1636	Montana	Stillwater County	1	11.0	11.7
1637	Montana	Sweet Grass County	0	0.0
1638	Montana	Teton County	0	0.0
1639	Montana	Toole County	1	20.0	22.5
1640	Montana	Treasure County	0	0.0
1641	Montana	Valley County	0	0.0
1642	Montana	Wheatland County	0	0.0
1643	Montana	Wibaux County	0	0.0
1644	Montana	Yellowstone County	75	46.0	45.5
1645	Nebraska		839	43.0	22.9
1646	Nebraska	Adams County	4	13.0	12.6
1647	Nebraska	Antelope County	0	0.0
1648	Nebraska	Arthur County	0	0.0
1649	Nebraska	Banner County	0	0.0
1650	Nebraska	Blaine County	0	0.0
1651	Nebraska	Boone County	0	0.0
1652	Nebraska	Box Butte County	0	0.0
1653	Nebraska	Boyd County	0	0.0
1654	Nebraska	Brown County	0	0.0
1655	Nebraska	Buffalo County	11	22.0	13.7
1656	Nebraska	Burt County	1	15.0	3.4
1657	Nebraska	Butler County	1	12.0	6.0
1658	Nebraska	Cass County	5	19.0	6.6
1659	Nebraska	Cedar County	1	12.0	12.4
1660	Nebraska	Chase County	0	0.0
1661	Nebraska	Cherry County	0	0.0
1662	Nebraska	Cheyenne County	5	52.0	12.3
1663	Nebraska	Clay County	1	16.0	5.3
1664	Nebraska	Colfax County	0	0.0
1665	Nebraska	Cuming County	0	0.0
1666	Nebraska	Custer County	2	19.0	11.3
1667	Nebraska	Dakota County	8	38.0	19.7
1668	Nebraska	Dawes County	0	0.0
1669	Nebraska	Dawson County	5	21.0	6.8
1670	Nebraska	Deuel County	0	0.0
1671	Nebraska	Dixon County	0	0.0
1672	Nebraska	Dodge County	28	75.0	21.9
1673	Nebraska	Douglas County	370	64.0	29.7
1674	Nebraska	Dundy County	0	0.0
1675	Nebraska	Fillmore County	2	36.0	4.7
1676	Nebraska	Franklin County	0	0.0
1677	Nebraska	Frontier County	0	0.0
1678	Nebraska	Furnas County	0	0.0
1679	Nebraska	Gage County	3	14.0	10.5
1680	Nebraska	Garden County	1	58.0	6.0
1681	Nebraska	Garfield County	0	0.0
1682	Nebraska	Gosper County	0	0.0
1683	Nebraska	Grant County	0	0.0
1684	Nebraska	Greeley County	0	0.0
1685	Nebraska	Hall County	9	14.0	11.4
1686	Nebraska	Hamilton County	2	21.0	5.4
1687	Nebraska	Harlan County	0	0.0
1688	Nebraska	Hayes County	0	0.0
1689	Nebraska	Hitchcock County	1	38.0	8.1
1690	Nebraska	Holt County	1	10.0	15.5
1691	Nebraska	Hooker County	0	0.0
1692	Nebraska	Howard County	1	15.0	8.8
1693	Nebraska	Jefferson County	2	28.0	6.7
1694	Nebraska	Johnson County	0	0.0
1695	Nebraska	Kearney County	2	30.0	11.1
1696	Nebraska	Keith County	3	36.0	8.1
1697	Nebraska	Keya Paha County	0	0.0
1698	Nebraska	Kimball County	1	28.0	13.1
1699	Nebraska	Knox County	0	0.0
1700	Nebraska	Lancaster County	177	55.0	21.1
1701	Nebraska	Lincoln County	3	9.0	17.1
1702	Nebraska	Logan County	0	0.0
1703	Nebraska	Loup County	0	0.0
1704	Nebraska	McPherson County	0	0.0
1705	Nebraska	Madison County	3	8.0	10.5
1706	Nebraska	Merrick County	1	13.0	10.7
1707	Nebraska	Morrill County	0	0.0
1708	Nebraska	Nance County	0	0.0
1709	Nebraska	Nemaha County	2	28.0	6.6
1710	Nebraska	Nuckolls County	2	48.0	7.0
1711	Nebraska	Otoe County	4	25.0	17.6
1712	Nebraska	Pawnee County	0	0.0
1713	Nebraska	Perkins County	0	0.0
1714	Nebraska	Phelps County	2	22.0	6.5
1715	Nebraska	Pierce County	0	0.0
1716	Nebraska	Platte County	9	26.0	13.2
1717	Nebraska	Polk County	0	0.0
1718	Nebraska	Red Willow County	1	9.0	6.4
1719	Nebraska	Richardson County	4	51.0	4.9
1720	Nebraska	Rock County	0	0.0
1721	Nebraska	Saline County	4	28.0	6.3
1722	Nebraska	Sarpy County	133	71.0	18.4
1723	Nebraska	Saunders County	3	14.0	7.3
1724	Nebraska	Scotts Bluff County	7	19.0	17.6
1725	Nebraska	Seward County	0	0.0
1726	Nebraska	Sheridan County	0	0.0
1727	Nebraska	Sherman County	0	0.0
1728	Nebraska	Sioux County	0	0.0
1729	Nebraska	Stanton County	0	0.0
1730	Nebraska	Thayer County	0	0.0
1731	Nebraska	Thomas County	0	0.0
1732	Nebraska	Thurston County	0	0.0
1733	Nebraska	Valley County	1	25.0	9.0
1734	Nebraska	Washington County	4	19.0	12.7
1735	Nebraska	Wayne County	1	10.0	7.4
1736	Nebraska	Webster County	0	0.0
1737	Nebraska	Wheeler County	0	0.0
1738	Nebraska	York County	8	56.0	9.1
1739	Nevada		1320	43.0	34.6
1740	Nevada	Churchill County	1	4.0	19.0
1741	Nevada	Clark County	823	37.0	34.0
1742	Nevada	Douglas County	22	45.0	8.9
1743	Nevada	Elko County	10	19.0	14.0
1744	Nevada	Esmeralda County	0	0.0
1745	Nevada	Eureka County	0	0.0
1746	Nevada	Humboldt County	1	6.0	22.9
1747	Nevada	Lander County	0	0.0
1748	Nevada	Lincoln County	0	0.0
1749	Nevada	Lyon County	26	45.0	27.9
1750	Nevada	Mineral County	1	22.0	4.6
1751	Nevada	Nye County	3	6.0	7.2
1752	Nevada	Pershing County	0	0.0
1753	Nevada	Storey County	18	445.0	33.4
1754	Nevada	Washoe County	391	81.0	40.7
1755	Nevada	White Pine County	0	0.0
1756	Nevada	Carson City	24	41.0	30.0
1757	New Hampshire		507	37.0	2.5
1758	New Hampshire	Belknap County	13	21.0	10.6
1759	New Hampshire	Carroll County	9	18.0	9.2
1760	New Hampshire	Cheshire County	19	25.0	5.9
1761	New Hampshire	Coos County	6	19.0	12.7
1762	New Hampshire	Grafton County	21	23.0	5.9
1763	New Hampshire	Hillsborough County	197	47.0	4.5
1764	New Hampshire	Merrimack County	52	34.0	5.9
1765	New Hampshire	Rockingham County	146	47.0	3.7
1766	New Hampshire	Strafford County	34	26.0	3.4
1767	New Hampshire	Sullivan County	10	23.0	7.7
1768	New Jersey		6256	68.0	23.2
1769	New Jersey	Atlantic County	81	30.0	7.0
1770	New Jersey	Bergen County	873	92.0	19.0
1771	New Jersey	Burlington County	332	72.0	4.0
1772	New Jersey	Camden County	301	58.0	12.2
1773	New Jersey	Cape May County	4	4.0	5.3
1774	New Jersey	Cumberland County	85	55.0	6.2
1775	New Jersey	Essex County	665	78.0	46.5
1776	New Jersey	Gloucester County	173	58.0	24.8
1777	New Jersey	Hudson County	513	72.0	33.2
1778	New Jersey	Hunterdon County	42	33.0	2.4
1779	New Jersey	Mercer County	190	49.0	7.8
1780	New Jersey	Middlesex County	1025	119.0	24.2
1781	New Jersey	Monmouth County	203	32.0	12.5
1782	New Jersey	Morris County	333	66.0	3.9
1783	New Jersey	Ocean County	153	24.0	10.2
1784	New Jersey	Passaic County	479	92.0	23.6
1785	New Jersey	Salem County	16	25.0	11.7
1786	New Jersey	Somerset County	218	63.0	14.8
1787	New Jersey	Sussex County	34	24.0	3.0
1788	New Jersey	Union County	477	83.0	48.6
1789	New Jersey	Warren County	59	54.0	5.5
1790	New Mexico		438	21.0	17.8
1791	New Mexico	Bernalillo County	292	43.0	21.8
1792	New Mexico	Catron County	0	0.0
1793	New Mexico	Chaves County	6	9.0	8.3
1794	New Mexico	Cibola County	0	0.0
1795	New Mexico	Colfax County	1	8.0	21.9
1796	New Mexico	Curry County	2	4.0	16.0
1797	New Mexico	De Baca County	0	0.0
1798	New Mexico	Doña Ana County	39	18.0	11.8
1799	New Mexico	Eddy County	5	8.0	3.9
1800	New Mexico	Grant County	1	4.0	11.4
1801	New Mexico	Guadalupe County	0	0.0
1802	New Mexico	Harding County	0	0.0
1803	New Mexico	Hidalgo County	1	24.0	18.8
1804	New Mexico	Lea County	6	8.0	8.1
1805	New Mexico	Lincoln County	0	0.0
1806	New Mexico	Los Alamos County	0	0.0
1807	New Mexico	Luna County	4	16.0	12.5
1808	New Mexico	McKinley County	2	3.0	29.6
1809	New Mexico	Mora County	0	0.0
1810	New Mexico	Otero County	5	7.0	6.5
1811	New Mexico	Quay County	0	0.0
1812	New Mexico	Rio Arriba County	0	0.0
1813	New Mexico	Roosevelt County	2	10.0	11.5
1814	New Mexico	Sandoval County	21	14.0	10.7
1815	New Mexico	San Juan County	9	7.0	14.7
1816	New Mexico	San Miguel County	0	0.0
1817	New Mexico	Santa Fe County	29	19.0	7.8
1818	New Mexico	Sierra County	0	0.0
1819	New Mexico	Socorro County	0	0.0
1820	New Mexico	Taos County	2	6.0	8.9
1821	New Mexico	Torrance County	4	26.0	6.5
1822	New Mexico	Union County	2	49.0	8.7
1823	New Mexico	Valencia County	5	7.0	7.5
1824	New York		6746	34.0	13.2
1825	New York	Albany County	239	76.0	12.0
1826	New York	Allegany County	7	15.0	6.7
1827	New York	Bronx County	262	18.0	16.2
1828	New York	Broome County	104	52.0	13.5
1829	New York	Cattaraugus County	13	17.0	8.7
1830	New York	Cayuga County	27	35.0	11.7
1831	New York	Chautauqua County	36	28.0	7.0
1832	New York	Chemung County	26	31.0	13.1
1833	New York	Chenango County	9	19.0	4.0
1834	New York	Clinton County	36	45.0	10.2
1835	New York	Columbia County	26	42.0	3.2
1836	New York	Cortland County	17	36.0	8.5
1837	New York	Delaware County	4	9.0	7.7
1838	New York	Dutchess County	71	24.0	3.6
1839	New York	Erie County	420	44.0	10.4
1840	New York	Essex County	2	5.0	5.6
1841	New York	Franklin County	3	6.0	10.7
1842	New York	Fulton County	33	62.0	9.8
1843	New York	Genesee County	30	51.0	7.2
1844	New York	Greene County	7	15.0	5.8
1845	New York	Hamilton County	0	0.0
1846	New York	Herkimer County	18	30.0	6.7
1847	New York	Jefferson County	28	24.0	7.4
1848	New York	Kings County	822	30.0	29.4
1849	New York	Lewis County	4	15.0	6.7
1850	New York	Livingston County	21	34.0	6.1
1851	New York	Madison County	13	19.0	9.6
1852	New York	Monroe County	374	49.0	11.1
1853	New York	Montgomery County	25	50.0	9.7
1854	New York	Nassau County	540	39.0	4.6
1855	New York	New York County	36	2.0	27.5
1856	New York	Niagara County	55	26.0	8.3
1857	New York	Oneida County	69	30.0	15.6
1858	New York	Onondaga County	225	47.0	15.3
1859	New York	Ontario County	60	54.0	7.1
1860	New York	Orange County	221	55.0	6.6
1861	New York	Orleans County	6	15.0	7.6
1862	New York	Oswego County	23	19.0	6.4
1863	New York	Otsego County	12	20.0	7.0
1864	New York	Putnam County	30	31.0	7.4
1865	New York	Queens County	763	32.0	24.4
1866	New York	Rensselaer County	42	26.0	5.4
1867	New York	Richmond County	38	8.0	51.7
1868	New York	Rockland County	127	38.0	11.2
1869	New York	St. Lawrence County	10	9.0	6.3
1870	New York	Saratoga County	72	31.0	3.5
1871	New York	Schenectady County	77	49.0	12.7
1872	New York	Schoharie County	8	27.0	10.2
1873	New York	Schuyler County	1	6.0	13.0
1874	New York	Seneca County	6	18.0	11.9
1875	New York	Steuben County	13	14.0	2.8
1876	New York	Suffolk County	1166	77.0	4.7
1877	New York	Sullivan County	9	12.0	7.1
1878	New York	Tioga County	13	27.0	5.2
1879	New York	Tompkins County	10	9.0	2.8
1880	New York	Ulster County	74	41.0	1.7
1881	New York	Warren County	27	41.0	21.1
1882	New York	Washington County	19	31.0	9.9
1883	New York	Wayne County	44	48.0	6.1
1884	New York	Westchester County	264	26.0	10.0
1885	New York	Wyoming County	4	10.0	3.9
1886	New York	Yates County	5	20.0	6.9
1887	North Carolina		5193	50.0	10.8
1888	North Carolina	Alamance County	108	64.0	9.7
1889	North Carolina	Alexander County	20	55.0	4.3
1890	North Carolina	Alleghany County	3	27.0	7.1
1891	North Carolina	Anson County	14	63.0	2.2
1892	North Carolina	Ashe County	4	15.0	10.9
1893	North Carolina	Avery County	0	0.0
1894	North Carolina	Beaufort County	8	18.0	3.4
1895	North Carolina	Bertie County	1	6.0	9.6
1896	North Carolina	Bladen County	6	20.0	3.2
1897	North Carolina	Brunswick County	22	16.0	5.7
1898	North Carolina	Buncombe County	95	36.0	9.3
1899	North Carolina	Burke County	52	59.0	9.0
1900	North Carolina	Cabarrus County	94	42.0	5.9
1901	North Carolina	Caldwell County	50	62.0	1.0
1902	North Carolina	Camden County	0	0.0
1903	North Carolina	Carteret County	5	7.0	6.6
1904	North Carolina	Caswell County	4	18.0	3.3
1905	North Carolina	Catawba County	198	124.0	8.8
1906	North Carolina	Chatham County	15	20.0	2.5
1907	North Carolina	Cherokee County	4	14.0	6.5
1908	North Carolina	Chowan County	5	36.0	2.3
1909	North Carolina	Clay County	1	9.0	17.3
1910	North Carolina	Cleveland County	46	47.0	1.7
1911	North Carolina	Columbus County	31	60.0	2.3
1912	North Carolina	Craven County	15	15.0	8.4
1913	North Carolina	Cumberland County	64	19.0	6.5
1914	North Carolina	Currituck County	3	11.0	6.3
1915	North Carolina	Dare County	4	11.0	4.1
1916	North Carolina	Davidson County	121	72.0	5.2
1917	North Carolina	Davie County	28	66.0	1.1
1918	North Carolina	Duplin County	11	22.0	3.0
1919	North Carolina	Durham County	135	42.0	12.0
1920	North Carolina	Edgecombe County	20	40.0	2.6
1921	North Carolina	Forsyth County	340	89.0	7.3
1922	North Carolina	Franklin County	35	52.0	3.3
1923	North Carolina	Gaston County	135	60.0	10.1
1924	North Carolina	Gates County	0	0.0
1925	North Carolina	Graham County	0	0.0
1926	North Carolina	Granville County	29	48.0	4.7
1927	North Carolina	Greene County	4	19.0	2.0
1928	North Carolina	Guilford County	646	120.0	9.9
1929	North Carolina	Halifax County	5	10.0	4.4
1930	North Carolina	Harnett County	26	20.0	7.0
1931	North Carolina	Haywood County	6	10.0	24.4
1932	North Carolina	Henderson County	35	30.0	9.5
1933	North Carolina	Hertford County	4	18.0	3.8
1934	North Carolina	Hoke County	3	6.0	6.2
1935	North Carolina	Hyde County	0	0.0
1936	North Carolina	Iredell County	150	82.0	1.6
1937	North Carolina	Jackson County	3	7.0	14.7
1938	North Carolina	Johnston County	52	25.0	6.1
1939	North Carolina	Jones County	2	21.0	7.9
1940	North Carolina	Lee County	53	85.0	3.2
1941	North Carolina	Lenoir County	34	61.0	2.6
1942	North Carolina	Lincoln County	45	53.0	2.2
1943	North Carolina	McDowell County	7	16.0	11.7
1944	North Carolina	Macon County	3	8.0	10.1
1945	North Carolina	Madison County	0	0.0
1946	North Carolina	Martin County	8	36.0	4.3
1947	North Carolina	Mecklenburg County	981	89.0	25.4
1948	North Carolina	Mitchell County	3	20.0	12.8
1949	North Carolina	Montgomery County	13	50.0	1.7
1950	North Carolina	Moore County	17	17.0	2.2
1951	North Carolina	Nash County	48	51.0	5.8
1952	North Carolina	New Hanover County	71	32.0	13.2
1953	North Carolina	Northampton County	3	17.0	6.3
1954	North Carolina	Onslow County	9	4.0	9.0
1955	North Carolina	Orange County	10	7.0	5.7
1956	North Carolina	Pamlico County	0	0.0
1957	North Carolina	Pasquotank County	14	35.0	5.4
1958	North Carolina	Pender County	9	15.0	2.8
1959	North Carolina	Perquimans County	4	31.0	5.1
1960	North Carolina	Person County	19	49.0	13.8
1961	North Carolina	Pitt County	51	30.0	8.6
1962	North Carolina	Polk County	4	21.0	4.7
1963	North Carolina	Randolph County	143	99.0	4.4
1964	North Carolina	Richmond County	12	28.0	6.2
1965	North Carolina	Robeson County	46	39.0	6.6
1966	North Carolina	Rockingham County	51	56.0	2.1
1967	North Carolina	Rowan County	71	49.0	7.2
1968	North Carolina	Rutherford County	33	51.0	2.9
1969	North Carolina	Sampson County	23	39.0	4.1
1970	North Carolina	Scotland County	16	47.0	26.8
1971	North Carolina	Stanly County	28	45.0	3.5
1972	North Carolina	Stokes County	1	2.0	4.9
1973	North Carolina	Surry County	35	49.0	4.4
1974	North Carolina	Swain County	1	7.0	15.3
1975	North Carolina	Transylvania County	2	6.0	8.0
1976	North Carolina	Tyrrell County	0	0.0
1977	North Carolina	Union County	104	44.0	5.8
1978	North Carolina	Vance County	24	56.0	3.7
1979	North Carolina	Wake County	403	36.0	10.0
1980	North Carolina	Warren County	2	11.0	4.4
1981	North Carolina	Washington County	2	18.0	8.9
1982	North Carolina	Watauga County	8	15.0	9.2
1983	North Carolina	Wayne County	48	41.0	10.0
1984	North Carolina	Wilkes County	30	45.0	7.9
1985	North Carolina	Wilson County	33	42.0	5.3
1986	North Carolina	Yadkin County	7	19.0	3.2
1987	North Carolina	Yancey County	2	11.0	11.8
1988	North Dakota		264	34.0	13.3
1989	North Dakota	Adams County	0	0.0
1990	North Dakota	Barnes County	1	9.0	15.9
1991	North Dakota	Benson County	0	0.0
1992	North Dakota	Billings County	0	0.0
1993	North Dakota	Bottineau County	0	0.0
1994	North Dakota	Bowman County	0	0.0
1995	North Dakota	Burke County	0	0.0
1996	North Dakota	Burleigh County	27	28.0	16.8
1997	North Dakota	Cass County	96	52.0	18.3
1998	North Dakota	Cavalier County	0	0.0
[truncated: 1,158 more rows]
